# Supplementary material for: Possible epigenetic regulatory effect of dysregulated circular RNAs in Alzheimer’s disease model
Source: Sci Rep. 2019 Aug 16;9:11956. doi: 10.1038/s41598-019-48471-z (PMC6697677; doi:10.1038/s41598-019-48471-z)
Supplement: Supplementary file 1 — Dataset 1 [file 41598_2019_48471_MOESM1_ESM.xlsx]

## Sheet: Sheet1
Gene Symbol	TG_7M/Con_7M	TG_12M/Con_12M	P_TG_7M/Con_7M	P_ TG_12M/Con_12M
Mif4gd	0.993085	1.17348	0.930613	0.252383
Mns1	1.45866	0.637537	0.221017	0.425634
Opcml	0.668861	1.25487	0.0294329	0.0917394
Srf	0.921612	0.963933	0.366698	0.65444
Stx3	1.2479	1.1118	0.027105	0.048657
Oprm1	1.06694	0.754256	0.590031	0.514589
Tap1	1.55112	1.677	0.00517913	0.207259
Zfp407	0.447892	0.56391	0.146572	0.179086
4930542C16Rik	0.944523	1.02847	0.912672	0.948594
Prss58	0.944523	1.89134	0.728356	0.508526
Map3k3	0.978747	0.947353	0.461841	0.545462
Krtap9-3	0.944523	1.02847	0.910323	0.947519
Apon	0.944523	2.98144	0.720124	0.505855
	0.944523	1.02847	0.910724	0.947812
Zfp169	0.918594	1.10548	0.228796	0.235477
Snw1	0.881394	1.06566	4.23792e-05	0.30493
Prdx3	1.0241	0.983333	0.342021	0.477055
Fam26f	1.06225	1.08978	0.478468	0.189804
Gucy2c	0.967065	0.816269	0.756662	0.193937
Serpinb3c	1.0286	1.00314	0.546705	0.962089
Ak8	1.25631	1.22564	0.0168018	0.149234
Cnppd1	0.999845	1.16102	0.994924	4.11552e-06
Samd14	0.9595	0.913053	0.617138	0.32622
Psme1	1.05212	1.15505	0.0429515	0.269483
Gmeb2	0.924467	0.848667	0.0514681	0.0724074
St6gal1	0.771053	0.28516	0.396723	0.136997
Dsp	0.873556	1.92942	0.818032	0.143969
Hgfac	0.816746	0.774017	0.349873	0.336736
Klc4	0.939922	0.958088	0.472398	0.605601
Stub1	0.9524	0.993069	0.56077	0.930443
1200014J11Rik	0.856791	0.986518	4.39882e-05	0.674807
Smarcd1	1.00915	0.835354	0.909284	0.400492
Dlg1	0.924341	1.00052	0.381133	0.995646
	0.696614	1.11957	0.20739	0.533299
Olfr495	0.944523	1.0979	0.909379	0.819795
Myog	1.80887	1.02847	0.726029	0.864048
	0.768738	1.65324	0.339159	0.0310884
Tyr	0.987542	1.02847	0.943112	0.843286
Zbtb41	0.92625	1.10472	0.165646	0.110996
Samd11	1.2331	1.02847	0.635024	0.948547
Clcf1	0.823389	1.28673	0.611846	0.271037
Ugt2b36	0.944523	1.02847	0.910556	0.94805
Jph3	1.01526	0.848146	0.849867	0.13596
Metap1	0.898672	1.06949	0.00158848	0.149539
Vps33a	1.05094	0.86282	0.0726263	0.435636
Tmem225	3.07372	1.15407	0.477096	0.587451
C1qc	1.64886	2.46	0.108106	0.0399182
Herpud2	1.01673	1.0399	0.561455	0.119907
Muc5ac	0.741853	0.517776	0.342779	0.21006
Hoxa11	1.84445	0.338104	0.48664	0.370694
Adamts19	0.567295	0.712722	0.587322	0.554913
Ttc7	0.891511	1.27492	0.245157	0.0750058
Slc39a4	1.56722	1.66608	0.0237994	0.0387321
Flrt2	0.943587	0.965062	0.499614	0.667016
Vwf	0.735988	0.892202	0.0490888	0.247282
Spesp1	0.944523	0.461332	0.712916	0.388635
Cyb561d2	0.927436	0.917981	0.397384	0.348901
Cacna1s	0.943353	1.20697	0.689367	0.239973
Gm16486	0.971474	5.61932	0.962411	0.497089
Fam162b	1.13549	1.02847	0.496982	0.855664
Trim8	0.926151	1.00406	0.00337846	0.866158
Cyp2c29	0.249711	0.429886	2.57273e-08	0.428322
Ip6k1	0.90965	1.04025	0.300042	0.146899
Kat8	0.966427	1.00428	0.164011	0.861114
Sft2d2	1.01343	1.08388	0.657754	0.00256269
Fbn2	0.830649	1.34334	0.254488	0.158967
Ppp1r35	0.972555	0.890491	0.738086	0.318682
Met	1.03736	1.03652	0.575788	0.863498
Mpc2	0.861028	0.918681	2.70626e-05	0.00406042
Usp13	1.09599	0.993925	0.00322266	0.953001
Fam76b	1.11044	1.17685	0.000474302	1.846e-06
Zfp128	1.14062	0.969208	0.250546	0.774748
Rpp25	0.990946	1.35657	0.909224	0.324471
Dusp10	0.806993	1.09679	0.19512	0.336727
Magee1	1.13588	0.989464	0.103158	0.662398
Atrip	1.15787	1.08048	0.173296	0.38699
Olfr148	0.944523	2.20989	0.728744	0.447909
Rnase6	1.36799	1.4347	0.0475554	0.386115
Krtap6-5	0.944523	0.757964	0.754205	0.720058
Gh	22.7176	1.49427	0.110395	0.794166
Sspo	1.23111	0.921337	0.302373	0.82689
Gpr12	1.04025	1.06177	0.507127	0.461325
Gtf2h4	0.834769	0.915404	0.124671	0.361873
	0.944523	1.14244	0.91604	0.750268
Rsph6a	1.21211	0.478648	0.2221	0.298291
Alkbh5	0.931276	1.07076	0.444637	0.772154
Ept1	0.974508	0.998125	0.796403	0.937887
Itpr3	1.07821	0.755342	0.26254	4.72312e-09
Trub2	1.05852	1.08633	0.0428785	0.421942
Klra5	1.06504	0.37571	0.898249	0.392326
Rad52	0.994709	1.09761	0.97184	0.082151
Lypd6b	0.87913	1.1305	2.12265e-05	0.239163
P2ry6	1.36711	2.15958	0.248399	4.22833e-17
Cpne4	1.08926	0.956589	0.317466	0.650735
Nat14	0.8279	0.829919	0.158056	0.116809
2010005H15Rik	0.762269	0.949288	0.664144	0.926361
Alg14	1.00172	0.825806	0.989461	1.27498e-07
Nomo1	1.05301	0.830984	0.780948	0.119645
Eci1	0.932398	0.923266	0.425609	0.375134
Trip13	1.1557	1.35038	0.107836	0.0341384
Col6a6	0.74385	1.02847	0.612614	0.948654
Lax1	0.314614	0.0992491	0.418642	3.12198e-13
Rasl12	0.870181	1.32373	0.112279	0.125796
Traf4	0.864482	0.938251	2.07679e-05	0.591257
Zfp64	0.922997	1.03801	0.00379626	0.277817
Cmtm2b	1.13225	0.799903	0.385115	4.22514e-05
Camk1	0.953832	0.885761	0.163696	0.559773
Prkd3	1.01182	1.13141	0.642442	0.000208982
Nsmce4a	0.824334	0.986208	7.3839e-07	0.577341
Nr0b1	1.09521	1.83543	0.433634	0.196741
Speg	0.98918	1.06355	0.93563	0.474498
Fam195a	0.896926	0.838402	0.262974	0.129715
Celf3	1.04275	1.06925	0.763813	0.0101978
Rnmt	1.05754	1.03185	0.34736	0.3533
Pparg	0.984289	0.930326	0.595604	0.34168
Lsm10	0.989256	1.03499	0.679903	0.713158
Rbm26	0.897765	1.05502	0.000312074	0.0289098
Kif5a	0.864175	0.932348	0.33649	0.412519
Ubqln3	0.349659	0.19408	3.31915e-06	1.56875e-10
BC031181	0.95546	0.973819	0.0963794	0.596399
Slc25a54	0.972346	1.02847	0.884938	0.836663
Abcf1	0.87884	0.904149	0.208575	0.3275
Slc5a8	1.05381	0.532128	0.809782	0.000345235
Socs2	0.999741	1.27194	0.998924	2.59835e-09
Mrpl34	0.933445	0.88348	0.534251	0.000137599
2610303G11Rik	0.944523	1.02847	0.910664	0.948018
Kdsr	0.974006	1.16259	0.294715	0.0136967
Olfr586	0.886796	0.348251	0.506873	5.59189e-07
Ttc19	0.882358	1.02164	4.65e-05	0.702379
Ubr1	0.967378	1.19548	0.7199	0.129746
1700026J12Rik	0.436019	0.24489	6.13884e-05	1.53173e-09
Zmynd15	1.59669	2.71938	7.46881e-09	0.00395787
Lrrc25	1.14507	1.57339	0.226217	0.471466
Tnmd	1.17036	0.943386	0.0259254	0.516638
Rpl23	0.898012	1.08321	0.00024358	0.0262778
Wfdc21	0.856186	0.35216	0.878296	4.04828e-07
Chrna7	1.0051	1.18647	0.979038	2.94325e-06
Gpsm2	0.912912	1.08382	0.00343355	0.16617
Actn2	1.04198	0.739734	0.733377	0.278431
Olfr1494	2.26408	1.02847	0.467972	0.948939
Slc25a4	0.895062	0.987403	0.00338491	0.653672
Zfp85os	0.920577	0.797082	0.456931	0.280771
Gpr65	4.78802	8.59367	0.176962	0.00395011
Cfap20	0.960451	0.981624	0.422881	0.436001
Adrbk2	0.953914	1.03934	0.556118	0.151273
Prl3b1	0.778761	0.936904	0.124906	0.850213
Pon1	0.854857	0.645931	0.853771	0.000155069
4931409K22Rik	0.944523	1.02847	0.712123	0.828299
Lyplal1	1.33656	1.0607	1.31325e-08	0.599528
Cops7a	1.01226	1.10601	0.606699	0.183304
Ccdc86	1.032	1.09348	0.698994	0.332833
Iars2	1.01749	1.05704	0.8288	0.514139
4931414P19Rik	0.797075	0.598112	0.149748	0.161706
Myadm	0.967713	0.967864	0.68853	0.689684
Paqr4	0.987834	1.0043	0.878209	0.957748
Olfr109	0.944523	3.32922	0.73794	0.50669
Grtp1	1.11192	1.04317	0.347122	0.0925992
Os9	1.02878	1.03632	0.248906	0.157575
Cys1	0.755095	0.820082	0.0753167	0.251769
Vmn1r233	0.944523	0.99632	0.743111	0.981125
Pcdhb3	0.837771	1.09096	0.0393786	0.0886613
Copa	0.91672	0.998393	0.343026	0.987317
Fbxo32	1.04408	1.14456	0.348502	0.15303
Eif2d	1.0984	1.0391	0.000945525	0.55126
Bhlhe23	0.562264	1.02847	0.330013	0.94792
Ltb4r1	0.950342	1.32721	0.604807	0.0822944
E130308A19Rik	0.962549	1.08344	0.740136	0.374251
Klrb1b	1.44545	1.35588	0.463462	0.424626
Olfr687	0.944523	1.02847	0.732237	0.841816
Uqcrc1	0.974691	0.97911	0.751098	0.792947
Vtn	0.870249	1.10291	0.287067	0.000666369
	1.12267	0.975669	0.660437	0.793721
Coro1b	1.13416	1.10092	0.216484	0.306363
Apoa1bp	0.95699	1.00391	0.596707	0.960918
Pik3r4	1.03605	1.00865	0.660285	0.83724
Dmrta2	0.973072	1.23247	0.739868	0.153815
Vmn1r25	0.598866	0.868663	0.327476	0.311168
Ttyh2	0.734385	1.27201	0.0978407	0.095685
C3	2.38074	2.76266	7.369e-18	0.175111
Scgb3a1	0.216379	0.888039	0.0251381	0.640298
Wwox	1.08425	1.02074	0.370692	0.804967
Cd207	0.944523	1.29776	0.918573	0.537682
Setd2	0.99956	1.14469	0.986271	0.151565
Ddah1	0.950787	1.09778	0.297538	0.15382
Klk1b11	1.581	1.02847	0.109809	0.823661
Mst1r	0.981998	1.17843	0.521974	2.09957e-06
Slc1a1	0.985509	0.944541	0.544948	0.405582
Nudt9	0.952831	1.10064	0.0595472	0.33278
Mrps35	0.926295	0.865477	0.0144804	0.00656139
Olfr926	0.944523	1.02847	0.913593	0.948604
Pck2	0.874541	0.946915	0.243314	0.139523
1700010D01Rik	0.944523	1.02847	0.909856	0.947161
Znrd1as	0.850354	0.992086	0.000410596	0.740469
Olfr478	0.944523	1.02847	0.917987	0.951116
Rnd1	0.884952	0.939498	0.74167	0.766343
Olfr606	0.98193	1.02847	0.976656	0.957929
Cdk2ap2	0.861282	1.50762	0.168475	0.0282777
Wdr77	0.997172	0.782706	0.973379	0.0815508
Arl15	0.953805	1.12381	0.738278	0.22622
Gfod2	0.940069	0.834725	0.473409	0.124648
Ubash3a	2.20229	0.209573	0.482487	1.48218e-09
Srp14	0.927744	1.03763	0.00419321	0.51508
Arrdc4	1.08408	1.27445	0.388013	0.0812138
Gpr149	0.689911	0.573939	0.563056	0.277099
Asb1	0.939166	1.06529	0.118653	0.0212883
Tor1aip2	0.979233	0.877122	0.794456	0.204955
Nudt19	0.764455	1.52782	0.388618	0.120614
Bean1	0.91197	0.950848	0.321526	0.549106
Ahi1	1.07641	0.98986	0.830278	0.763097
Tmprss7	0.904415	1.07152	0.416892	0.582063
Gsta4	1.13986	1.00744	0.0875581	0.970476
Angel1	1.14522	1.10957	0.302007	0.00848559
1810011O10Rik	1.04777	1.84187	0.546891	0.0040015
Igtp	1.29859	0.901449	0.0064783	0.323728
Wdr3	1.00184	1.10891	0.960705	0.000848694
Polr1c	0.935211	1.01669	0.0161152	0.720864
St6galnac2	0.942909	0.873667	0.0271427	0.00198305
Mrpl50	0.828858	0.983238	0.226264	0.478747
Olfr159	0.810549	1.41323	0.328319	0.159858
Slc7a8	1.20207	1.57798	1.4837e-06	0.249376
Slc5a3	0.802691	1.00442	0.232507	0.948626
Cyp27a1	1.04809	1.0511	0.775474	0.463675
Cenpq	0.847816	0.920728	6.64275e-06	0.00212494
Cryba1	0.27709	1.11214	0.000321578	0.441097
Olfr1131	0.99831	1.0989	0.992375	0.434481
Cdc123	0.971953	0.893393	0.271952	0.310952
Fam212b	0.919463	0.8898	0.41647	0.447992
Lifr	1.03803	0.508338	0.674494	0.0132668
Upk1b	1.26966	0.903522	0.267224	0.716341
F13b	0.944523	1.02847	0.716988	0.828681
Hps6	1.00769	1.06304	0.923487	0.477511
Slc26a11	1.19243	1.06887	0.455883	0.814768
Oit1	1.00841	0.197581	0.961955	3.782e-09
Fbxl14	0.967363	1.1186	0.503676	0.0257941
Slx1b	0.953864	0.821837	0.573013	0.35749
Prpf19	0.845538	1.16842	0.536606	0.211387
Gkn2	4.25749	1.02847	0.519357	0.836111
Gstm7	0.818157	0.814217	0.499407	0.0567186
Bcl7c	1.03517	1.04628	0.672671	0.587083
Tmem109	0.958835	1.15716	0.0860568	4.65187e-06
Ncs1	0.941289	0.998475	0.0327828	0.948009
Eci3	0.951086	0.9181	0.0945887	0.154472
Ccdc57	0.96913	0.928071	0.702392	0.404599
Kifc3	0.956736	0.937313	0.59476	0.455717
Ctu1	1.06366	1.08268	0.47441	0.377695
Tceanc2	0.939704	1.0249	0.596106	0.614812
Ccl17	1.89617	1.07611	0.0290655	0.922403
Batf	1.08136	1.28658	0.587528	0.0298909
Amz1	1.24337	1.28717	5.44683e-08	0.215573
Parm1	1.03238	1.13853	0.491156	0.302362
Hao2	2.13134	0.331439	0.409745	0.310015
Cpne1	1.62045	1.01797	0.026229	0.852557
Ccna1	1.33411	0.92423	0.205191	0.535882
Cdh13	0.997501	0.967701	0.974922	0.68736
H1fx	1.06605	0.865484	0.572889	0.355333
Clns1a	0.996586	0.973397	0.93023	0.371456
Ikbkap	0.915169	1.10989	0.00329317	0.000273493
Defb12	0.944523	0.685837	0.922082	0.435312
Cstb	1.01072	1.12351	0.893684	0.240518
Dock2	1.84483	2.54678	0.285813	0.006669
Prss37	0.900793	0.825545	0.00171425	0.46582
Edn1	0.634928	0.862451	0.134489	0.529442
Nup153	0.882722	1.03086	6.45148e-05	0.232357
Fam162a	0.854865	0.984646	0.0393875	0.651872
Scara3	0.925665	0.998489	0.00324895	0.948361
Vmn1r81	0.985805	0.167151	0.936815	2.03345e-11
Surf4	0.919976	1.23958	0.358548	0.087645
P2rx6	1.7522	0.871516	0.115794	0.507
Pot1b	1.08288	0.489688	0.916091	9.35287e-06
Speer6-ps1	0.704901	0.449689	0.749417	4.6116e-06
	1.04793	1.09306	0.0815116	0.323349
Ccdc146	0.923798	0.88981	0.625654	0.592307
Olfr339	0.939772	1.02847	0.908675	0.9526
	0.944523	1.02847	0.910184	0.947461
Shank3	0.916973	0.845596	0.0121229	0.142538
Iqcd	0.950864	0.86802	0.549174	0.182615
Fam83h	1.11612	1.19988	0.26069	0.123568
Asb2	0.857043	0.900689	0.360508	0.613743
Slc5a5	0.81557	0.843367	0.0942208	0.81753
Ralgps2	0.925104	0.987376	0.238811	0.78332
	0.814402	0.922855	0.101953	0.37508
Ctxn3	0.706488	0.921307	0.142073	0.694317
Hdac2	0.845523	0.906023	0.243265	0.276837
Med27	1.01797	0.935101	0.824251	0.670953
4921513I03Rik	0.944523	1.02847	0.910031	0.947455
Rexo2	0.972475	0.855849	0.415453	0.0732076
P2rx3	0.931848	0.85033	0.283392	0.00126531
Pald1	1.38593	1.4202	0.0442577	0.03862
Abcc5	0.996319	1.0534	0.952029	0.0468972
	0.287739	1.02847	4.04905e-07	0.842834
Xpo6	1.12266	1.04186	0.000147079	0.614202
Lsm4	0.981111	1.08843	0.812229	0.440923
Ccdc22	0.955511	1.09621	0.0710217	0.000870277
Cfap69	0.942233	0.709479	0.249814	2.59535e-12
Tex12	0.443784	3.36427	0.00019277	0.492362
Rbm14	0.860047	1.01193	3.83615e-06	0.756317
4933411K16Rik	1.32137	0.703878	0.136695	0.155875
Dpt	0.482294	1.02847	0.433591	0.832125
	1.16498	0.948451	0.162978	0.531883
1700010I14Rik	1.18725	1.09983	8.60479e-06	0.592269
Cap2	0.825757	1.02359	0.0161709	0.704898
Crygc	0.944523	1.02847	0.911363	0.948218
Cyp17a1	0.902799	0.70136	0.354121	0.601164
Olfr92	0.944523	0.286724	0.732047	1.72083e-08
Rapgef3	0.847688	1.08894	0.1439	0.350509
Lad1	0.551402	0.408368	0.0588841	0.0404646
Kcnip1	0.918892	0.90048	0.65216	0.000470394
Ilvbl	1.10565	1.04143	0.290707	0.623276
Olfr53	0.808044	1.12834	0.163265	0.360779
Naga	1.18795	1.20756	0.139902	0.229341
6330409D20Rik	0.923572	0.897617	0.58096	0.26593
	1.08849	0.932172	0.0163406	0.618095
Zfp354a	0.956223	0.994752	0.10906	0.823238
Slc27a1	0.821292	0.740455	0.107997	0.0930933
Cables1	0.901199	1.04396	0.000349002	0.0867257
Rab5a	0.981597	1.01909	0.462341	0.438004
Ethe1	0.998521	0.95906	0.98517	0.623639
5830468F06Rik	0.8441	0.558194	0.477933	0.0974455
Figf	1.31905	1.7866	0.454012	0.0356694
Bik	1.89386	3.03521	0.0601765	0.0118302
Fam20c	0.97435	0.985445	0.790314	0.854597
Leap2	0.184253	1.00681	0.0783458	0.987975
	1.13141	2.80114	0.887415	0.508148
Pfkm	1.00464	1.01392	0.906323	0.554107
Skil	0.936789	1.08112	0.0165504	0.252255
Zbtb43	0.965238	1.0298	0.565175	0.216047
Lmo3	1.1066	0.821502	0.28589	0.108207
Gm1943	0.954929	0.939609	0.0876193	0.229405
Themis3	0.944523	1.02847	0.924116	0.955012
2700049A03Rik	0.879804	1.1226	6.91313e-05	0.263934
Wdr82	1.00925	0.983834	0.793183	0.492919
Wdr6	1.10907	1.18123	0.450312	0.000299762
Drg2	0.973343	0.936536	0.738642	0.450882
Ahctf1	1.10851	1.01029	0.00434351	0.691022
Eef1a1	0.879422	0.914621	0.417906	0.597399
Ap5z1	0.960503	0.971409	0.625705	0.721066
Amacr	0.928143	0.947154	0.00457155	0.357878
Naa30	0.889447	0.923474	0.000567784	0.0373049
Npy5r	0.942447	0.812226	0.499283	0.0992356
1700003F12Rik	1.07507	2.23653	0.875804	0.0676779
Tug1	0.961967	0.885022	0.794299	0.419966
Nckap1l	1.40448	2.50836	0.25545	0.0827333
Aga	1.04888	1.28162	0.551486	0.300089
Toporsos	0.665829	1.01989	0.289217	0.864078
Ap3b1	0.983112	1.10511	0.472395	0.0960537
9330151L19Rik	1.055	1.09135	0.563993	0.435819
Snx10	1.01746	1.1343	0.498484	0.0684586
Fbxl8	1.1884	1.14048	0.143008	0.21619
Cyp2d26	0.978693	1.0756	0.838608	0.526904
	0.850185	1.02847	0.767388	0.950932
Snx31	0.944523	1.02847	0.914999	0.950103
Asb17	0.944523	1.02847	0.730028	0.838622
Mina	0.896148	1.13128	0.000299075	4.92473e-05
Olfr181	0.206603	2.26399	1.30964e-09	0.507455
Rabl3	0.963862	0.881173	0.818273	0.605209
Lmnb1	0.927458	1.41879	0.79798	0.0164345
Polr2f	0.932231	1.05318	0.424624	0.539036
	0.877844	0.846529	0.213655	0.22583
Olfr868	0.667795	1.50411	0.258665	0.484671
Mmp10	2.16482	1.02847	0.0885615	0.951792
Olfr713	1.59079	0.813321	0.376453	0.76765
March1	0.950024	1.1842	0.0473552	7.03364e-06
Vmn1r45	0.944523	1.02847	0.911387	0.94815
Fam132b	2.22896	0.398167	0.117083	8.47055e-07
Arl10	0.839942	0.950652	0.219992	0.655143
Ascc2	1.09488	1.15132	0.327827	0.523181
Ints4	1.00819	0.906727	0.796401	0.000567949
Cenpo	1.03025	1.18209	0.290018	5.21152e-06
Them4	0.860823	1.12994	0.492238	0.00403788
Anapc11	0.904579	0.955283	0.000392991	0.259209
Slc35a4	1.06139	0.964975	0.0267827	0.305859
1110038F14Rik	0.982556	1.05596	0.826263	0.520904
Slc25a39	1.00455	0.961944	0.954682	0.638546
Tab1	0.965742	1.00605	0.670123	0.939604
4930546C10Rik	1.31167	1.02847	0.796443	0.947775
Prkag1	0.889912	0.971923	0.000735168	0.235222
Rac2	1.43418	2.06672	0.248435	0.00395949
BC089597	0.944523	0.252143	0.743622	2.89993e-08
Adgrl3	0.702475	0.881338	0.574534	0.8079
Olfr154	0.944523	1.02847	0.724786	0.846
Nipa1	0.884866	1.02717	4.20544e-05	0.507531
Vwa7	1.27401	1.72413	0.392956	0.538335
Usp20	1.01755	1.05079	0.494912	0.635844
Mamstr	1.11795	1.01584	0.138798	0.948943
Uchl5	1.04829	1.08971	0.0851994	0.0652563
Creld2	0.853163	0.905312	0.0010714	0.0797872
Ppm1h	1.04317	1.02847	0.944268	0.957956
Ctf1	1.11568	1.32613	0.0345658	0.117596
Olfr1511	0.51441	1.02847	0.278627	0.947955
Daglb	1.2086	1.23176	7.95237e-08	1.93918e-08
Degs2	0.773343	0.906831	2.32697e-09	0.000747673
Liph	1.24819	1.37842	0.00633072	0.450147
Grpel1	0.901724	0.932365	0.000262775	0.00619759
Slc37a3	0.934713	1.06977	0.108477	0.348998
Naa50	0.86512	1.16018	0.0751386	0.155098
Pax5	0.878513	1.02847	0.835568	0.957339
Gmcl1	0.920595	0.968901	0.00343106	0.278794
Smc1a	1.01059	1.05079	0.894974	0.555152
Nubp1	1.00271	1.03354	0.911946	0.67038
Ercc6l	0.840565	1.02847	0.828353	0.842167
Lamp5	1.03255	0.776526	0.696259	0.254327
Ppp1r7	0.940842	0.865467	0.479157	0.177804
Olfr74	0.904177	0.871877	0.468919	0.00972676
	0.944523	1.02847	0.910936	0.948299
Bub1	1.09599	0.871551	0.813472	0.931014
Olfr1209	0.944523	1.02847	0.923137	0.955486
Ttll5	1.3866	1.19669	0.523312	0.625376
Vmn1r58	0.84918	0.201175	0.874756	4.07553e-09
Ppwd1	1.04276	0.972009	0.133991	0.266707
Irg1	0.29768	1.09625	5.06858e-07	0.656072
Kera	0.686917	0.42764	0.691638	0.342973
Synpo	1.10523	1.43575	0.00306158	0.105815
Dus3l	0.945721	1.0177	0.324206	0.47497
Zfp637	0.990195	1.09696	0.69568	0.129975
Sbno1	0.840929	0.890451	0.123958	0.342953
Tecrl	0.906696	1.20259	0.74462	0.0553722
Mydgf	0.845285	0.834779	0.013283	0.256109
Gtpbp2	0.942992	0.81314	0.503209	0.0994312
Cyp2d22	0.802218	0.866765	0.115884	0.657325
Olfr381	0.227909	0.439432	3.20464e-09	0.334492
Col4a1	0.811381	0.779744	0.00646578	0.000705569
Cpne5	1.01478	0.858407	0.918159	0.416869
Mest	0.78656	1.14623	5.89308e-09	0.602669
Mpp1	1.08548	0.996082	0.00356966	0.939957
Nat2	1.03458	1.22733	0.4356	1.66872e-05
Anapc15	0.923505	0.876243	0.378209	0.203913
Ccdc93	1.09652	1.11029	0.00181934	0.0550445
Tgfb3	0.850452	0.887877	0.127085	0.4414
Tmem192	1.0157	1.03462	0.839899	0.603765
Wdr74	0.96519	1.02039	0.204039	0.385952
Oxct2a	0.944523	1.02847	0.913411	0.949643
Cdca5	1.50622	1.29879	0.219483	0.136693
Coq5	0.963675	0.89326	0.153069	0.275852
Aqp1	1.2203	1.31153	0.115131	0.0615769
Acaa2	1.048	0.948915	0.0813753	0.49442
Lce1b	0.362375	1.32063	0.339144	0.833366
Hars	0.880819	1.03549	0.21382	0.672791
Dph1	1.04141	0.949489	0.573339	0.784513
Lzic	0.804825	1.2284	0.259993	0.245992
Igf2r	0.938434	1.11859	0.278212	0.0407072
Mettl13	1.05858	1.09103	0.511907	0.353082
Celf5	0.830762	1.04313	0.12048	0.92326
Vwce	0.968576	1.30641	0.878212	0.0117697
Rec114	1.02697	0.484182	0.916901	0.0982997
Cdca4	1.05661	0.964153	0.048513	0.773821
Tmem51	1.10377	1.0354	0.296645	0.670786
Glp2r	1.00368	0.979695	0.978611	0.9207
Gan	0.937557	1.10123	0.48224	0.313141
Cd2	1.09181	0.300469	0.585421	1.69635e-07
Olfr1241	1.0001	0.532635	0.999843	0.196901
Map1lc3b	0.880938	0.918524	0.282404	0.0127703
Dapk2	0.99877	0.884116	0.987717	0.224924
Krt6b	1.90695	1.02847	0.68684	0.948832
Rbmx2	0.987031	0.954399	0.725001	0.589211
Fgf12	0.967428	1.10113	0.74129	0.00833076
Gzmn	0.440469	1.0156	2.34402e-05	0.90539
Enc1	0.926536	0.964279	0.596701	0.628507
D230025D16Rik	0.953475	1.02172	0.447387	0.677034
Otc	0.844234	1.02847	0.31731	0.827806
Zfp503	1.06053	1.19146	0.784462	0.40878
Arl14ep	0.921723	1.12366	0.00598941	0.000437763
A730013G03Rik	0.944523	1.02847	0.920173	0.953614
Cfap61	0.953911	1.02847	0.940339	0.956822
Hsd11b1	1.00291	1.20661	0.988402	0.0528998
Cabs1	1.31398	0.793821	0.13129	0.786083
Zfp91	0.917811	0.967119	0.00278713	0.184088
Ppp1r37	0.90367	0.674079	0.287513	0.544615
Clic4	0.840417	1.06105	0.108692	0.583132
Scn2a1	1.01552	1.08001	0.789698	0.00322087
Ddx20	0.937953	1.0499	0.226683	0.0711696
Pdss1	0.958842	0.977371	0.57576	0.389288
Rnasek	0.997438	0.960787	0.97077	0.576223
Prcc	0.734029	1.09313	0.11083	0.334131
Tescl	0.690908	0.961413	0.400818	0.946536
Chmp1a	0.945086	0.936029	0.0339644	0.681463
Muc2	0.630461	1.51507	0.42358	0.305982
Serinc5	1.00274	1.22516	0.958101	0.000489529
Nr4a3	0.673187	1.1358	0.667919	0.277219
Grrp1	0.933929	0.950566	0.587695	0.735457
Dennd3	1.03091	0.887887	0.550891	0.0409189
Scgb1a1	0.869418	1.09348	0.057634	0.317724
Uqcrc2	0.972936	1.02121	0.717359	0.370028
4930533L02Rik	1.48233	1.94652	0.403939	0.378186
Lynx1	1.06668	0.834551	0.456724	0.124352
Slc16a8	1.17364	1.34151	0.581101	0.0550107
Zfp84	0.844727	1.02464	0.0333494	0.769123
Ifitm3	1.01214	1.07738	0.93968	0.0105969
Akr1b8	1.04766	1.15729	0.659348	0.36796
B2m	1.26414	1.98636	0.143369	0.0103983
Sec63	0.942771	0.958279	0.0418237	0.484061
Gatad2a	0.818493	0.88478	0.417952	0.851717
Mob4	0.864553	0.967933	0.13559	0.210974
Pthlh	1.02942	0.892903	0.740226	0.250798
Arid2	0.937849	0.970988	0.493695	0.734607
Scd2	0.96073	1.03021	0.627317	0.714092
	1.00321	1.02847	0.995933	0.958646
Sstr4	0.952557	0.915243	0.570244	0.347463
Hectd3	0.887549	0.899525	0.232887	0.431669
Tmigd1	0.734435	0.156903	0.574221	0.0431268
Cacybp	0.924757	0.977289	0.382919	0.775572
Atxn1l	0.897579	0.974385	0.265243	0.748253
Cacfd1	0.87441	0.431652	0.650333	0.124864
Lrmp	2.10262	2.86563	0.0146285	0.00127906
Fcgr2b	2.54938	2.42196	0.199357	0.101083
Idh3b	0.982411	1.00473	0.824848	0.952794
Hspa12b	0.8184	0.873265	0.112849	0.266011
Psmd3	1.04854	1.07406	0.570849	0.417722
C920006O11Rik	0.497679	1.53867	0.161635	0.692496
Wnt4	1.06761	1.02768	0.454887	0.755958
Zcchc13	1.12174	1.186	0.601421	0.505714
Gas5	0.86896	0.948661	0.810912	0.539306
	0.957131	0.817158	0.768204	0.277593
Tmco5b	1.1749	1.68787	0.465751	0.135886
Mrps30	0.980153	0.975016	0.802978	0.754152
Adk	0.971636	1.05572	0.722841	0.522431
Fkbp11	0.944523	1.02847	0.911454	0.948074
Acer3	1.07643	1.09851	0.406595	0.314928
Tpbpb	0.944523	1.02847	0.912229	0.94866
Cog8	1.00158	0.989752	0.984648	0.901535
Gcm1	1.0899	1.02847	0.908811	0.947986
Chic1	0.996226	0.677472	0.963129	0.0333166
	0.980884	1.07857	0.810035	0.39579
Ngdn	0.90197	1.03094	0.281069	0.707847
Clca2	0.992545	1.02847	0.990486	0.958256
Enkur	0.616523	1.10995	0.263769	0.388071
Usp54	0.772941	0.937782	0.105742	0.536731
Ptpn20	0.672819	1.06869	0.0365973	0.477761
Lrrc66	0.990882	1.71045	0.98833	0.313068
Selplg	1.5032	1.42619	0.114217	0.0372877
Tnfrsf12a	0.933575	0.852074	0.528007	0.205396
Dpf1	0.868907	1.04486	0.184605	0.597342
Plet1	1.0503	1.14298	0.853764	0.258751
Tsacc	0.792568	1.06199	0.484351	0.483967
Olfr1217	0.578977	0.955156	0.534743	0.91491
Cyba	2.06108	2.71112	0.105821	0.00497457
Cst12	0.411477	0.761631	0.186467	0.547784
Capns2	0.944523	1.02847	0.919102	0.952575
Dph5	1.05763	0.958652	0.510312	0.610218
Cysltr2	1.20997	0.597878	0.675861	0.264114
Rsl1	1.13062	1.07678	0.278962	0.406105
Olfr958	0.944523	1.02847	0.911292	0.948102
Ccdc141	0.851742	0.915153	0.192673	0.365093
Akt3	0.816133	0.879889	0.115756	0.390223
Krtap14	0.983041	1.02847	0.978042	0.957651
Rpl27a	0.87046	1.0223	0.182936	0.784138
1700013H16Rik	1.19949	1.02847	0.683745	0.94772
4930474N05Rik	0.944523	1.53234	0.91644	0.436609
Alppl2	1.25671	0.742723	0.42033	0.486458
2310010J17Rik	0.869087	1.06859	0.388721	0.446214
Idh1	1.00825	1.05841	0.918146	0.745355
Glyr1	0.868589	1.25239	0.18387	0.317753
Kif7	0.944523	1.02847	0.90992	0.94738
Gm4013	1.09605	1.40558	0.726962	0.0412156
Kif20a	1.31092	0.985318	0.0799018	0.881838
Scly	0.997249	0.977109	0.984691	0.773913
	0.818333	0.903783	0.140309	0.440657
Serpina6	0.933388	1.02847	0.899707	0.951401
Cbx4	0.951266	0.979923	0.552176	0.800762
Cdt1	1.15279	1.54976	0.181743	0.0343201
3110021A11Rik	1.00923	1.0098	0.918704	0.916406
Gtf2a1	1.0678	0.963604	0.552822	0.703806
Csrp3	0.259218	0.744965	0.134577	0.565898
Ppp1r3e	1.0423	1.11226	0.684591	0.55387
Adgrb3	1.011	1.08336	0.891002	0.374018
Prickle3	0.921857	1.18732	0.49302	0.148084
Cd209a	0.753122	0.460784	0.575519	0.189581
Olfr1043	0.854992	1.20616	0.762378	0.643171
Lmln	1.20743	1.1805	0.179252	0.146894
Ncl	1.03571	1.09563	0.668202	0.324704
Oas1e	1.10127	1.09588	0.455167	0.470107
Stxbp2	1.18469	1.32813	0.138335	0.0457991
Cyp2c70	0.839058	0.798031	0.215917	0.149423
1700052K11Rik	1.08305	1.12846	0.375489	0.228832
Pfdn5	0.945158	0.937241	0.507797	0.455154
Lpar3	0.603017	0.541472	0.0465645	0.0763359
Coq9	0.960485	0.888515	0.625352	0.235853
Asb13	0.955422	1.05164	0.584249	0.549389
Olfr1176	0.944523	1.02847	0.914796	0.950307
Chac1	0.73099	1.01097	0.260445	0.893822
Rnf148	0.944523	1.02847	0.925217	0.955517
Shkbp1	1.01753	1.08001	0.828529	0.389478
Zfp212	0.988045	1.04089	0.880307	0.627246
Preb	0.926728	1.03894	0.541783	0.671827
Krtap13-1	0.944523	0.951614	0.920446	0.909855
Corin	1.1065	1.00528	0.849078	0.990375
Panx1	0.932129	1.02118	0.424032	0.794343
Sike1	0.959812	0.884487	0.620514	0.225019
Zfp474	1.00683	1.10414	0.98584	0.500646
Coch	1.16381	0.843901	0.164578	0.137987
Eif4ebp2	0.910935	0.93097	0.317	0.427549
Ccdc136	1.09339	1.1149	0.33309	0.26303
Rnf219	0.953082	1.03882	0.569287	0.646682
Ube2v2	0.791595	0.822879	0.080326	0.109836
Ms4a4b	0.521936	1.55164	0.0845812	0.229038
Cyp4f15	0.639745	0.662738	0.17565	0.305897
Galm	1.15154	1.29238	0.22085	0.0802383
Gng11	0.910704	0.889084	0.495866	0.237496
Dgki	0.952149	0.908033	0.653797	0.30579
Nudt12	1.04053	0.97909	0.687488	0.829049
Zmat2	0.953951	0.987511	0.691706	0.875
Avp	0.514249	1.34899	0.646819	0.519792
Lypd2	1.32385	1.0915	0.0962084	0.349639
Olfr796	0.972316	0.470182	0.927617	0.228111
Olfr921	0.799873	0.775359	0.634054	0.0705361
Krtap31-1	0.661203	0.873876	0.0855641	0.453007
Ttc7b	0.956087	0.985335	0.5895	0.853491
Idh3g	1.06627	1.01838	0.459012	0.820361
Pnliprp1	0.903977	1.02847	0.841347	0.947346
Calcoco1	0.791932	0.893031	0.0832913	0.253617
Kif9	1.10142	0.896195	0.590685	0.414116
Usp19	1.09014	0.984142	0.345745	0.841789
	1.17313	1.79741	0.398857	0.15467
Rb1	0.885886	0.885414	0.223438	0.0314822
Zw10	0.979406	0.957096	0.812083	0.597903
Plce1	1.14178	1.56194	0.217442	0.0323365
Sall2	1.05571	1.05565	0.782956	0.522918
Chek2	1.83073	1.14525	0.068765	0.472756
Mybph	1.12998	1.1401	0.371763	0.564091
Smarcal1	1.00177	1.0985	0.982302	0.314482
Fam209	0.944523	1.02847	0.913438	0.949071
Cdh1	1.34331	1.49983	0.264654	0.47582
Zadh2	0.945375	1.0687	0.509344	0.445657
Cst7	158.445	90.9827	0.0619731	0.000244442
Cyp2g1	0.244306	3.4676	0.0330595	0.325314
Etv2	1.09721	1.06445	0.837849	0.83992
Fcna	1.71461	1.18148	0.0322748	0.258605
Card14	1.11086	0.982819	0.325206	0.870954
Calml3	1.70311	2.53796	0.226521	0.0377919
Vmn1r75	0.944523	0.865849	0.916182	0.75595
5730507C01Rik	0.577843	1.02847	0.0603957	0.947573
Papl	1.2661	1.02783	0.126401	0.802726
Slc17a7	0.98834	0.894546	0.950669	0.587983
Foxo1	0.957425	0.940425	0.701058	0.475691
Rnf13	0.829678	1.03792	0.11881	0.651428
Angel2	0.959021	0.998883	0.613201	0.988797
Eif1b	0.94289	1.01713	0.492159	0.832158
Prm2	0.781973	0.77332	0.340741	0.222248
Abcd4	0.920048	0.965993	0.433964	0.672649
Ddx27	1.02162	1.14627	0.79041	0.192627
Plekhf2	1.00496	1.05979	0.950528	0.503521
	1.04824	1.34671	0.708392	0.143077
Tmem68	0.751327	0.862538	0.055817	0.228033
Zgpat	0.963748	0.904996	0.652966	0.29282
Ccdc102a	1.09431	1.13608	0.330059	0.212675
Peg12	0.923106	0.842387	0.629617	0.188327
Slc38a3	1.08187	0.959596	0.397219	0.617974
Wdr45	0.892258	1.03029	0.247437	0.71338
1700122O11Rik	1.67445	0.79649	0.207526	0.310913
Cpxm1	1.16789	1.15185	0.159147	0.183425
Fank1	1.01222	1.00171	0.879198	0.984137
Pcbd1	1.06447	0.856406	0.877135	0.159086
1700012P22Rik	1.44079	0.568524	0.559533	0.258267
Taf1	0.936833	1.08929	0.452735	0.349214
Nos3	0.920913	0.826118	0.00243474	1.01799e-07
Sprr1a	1.36035	1.37286	0.109368	0.144566
Olfr51	0.582572	2.81022	0.390047	0.192434
Fam26e	0.907359	1.00979	0.560085	0.946369
Vmn1r49	0.944523	0.685096	0.913123	0.436364
Rgr	0.944523	1.02847	0.923229	0.955856
Adad2	0.944523	1.02847	0.915095	0.950203
Hspbp1	0.949578	0.987312	0.53959	0.873031
1700029H14Rik	1.22736	1.02847	0.645548	0.948047
Ndufv3	1.048	0.989648	0.574937	0.897863
Fhl2	0.974111	0.975272	0.885236	0.79811
Mocos	1.01379	1.32834	0.864359	0.0567524
Slc4a9	0.866891	0.80188	0.32811	0.140704
Nadsyn1	0.984994	0.920793	0.850778	0.364497
Cmc2	0.960816	0.961375	0.628057	0.632736
Zg16	1.07952	0.884179	0.848905	0.776444
Asun	0.868939	1.05948	0.184717	0.498853
Eva1a	0.788021	0.957996	0.0776036	0.604846
Stmn3	0.898822	0.965657	0.269183	0.669366
Ccl3	31.8948	18.8619	0.110785	0.00356663
Cops5	0.948356	1.06458	0.686979	0.468535
Islr	0.991452	1.29143	0.914288	0.0683956
Dcaf6	0.954665	0.965469	0.601718	0.735374
Slco1b2	0.578772	1.401	0.12408	0.153872
Wdr36	1.11397	0.97704	0.266048	0.773638
Ankhd1	1.09488	1.24707	0.32756	0.0887068
Pmm2	1.08287	0.901118	0.378184	0.404849
4930519P11Rik	1.11612	1.02788	0.569008	0.783968
Rp9	0.918586	1.12335	0.351775	0.240909
Slitrk1	0.91667	0.989409	0.342678	0.91566
Cand2	0.94772	1.07148	0.744738	0.495055
Med18	0.895705	0.955066	0.262846	0.682542
Ddx50	1.04218	1.03013	0.617375	0.714794
Dffa	1.05646	0.748861	0.526056	0.0582676
Zfp191	0.887298	1.00635	0.232599	0.936809
Sec24d	0.932	1.248	0.42392	0.187012
Anapc1	1.16222	1.2732	0.166781	0.201662
Sap130	1.09755	1.30468	0.317774	0.063696
Oat	1.0503	1.18503	0.558567	0.137823
Orm2	0.944523	1.02847	0.911516	0.948207
Med22	1.00632	0.961994	0.936926	0.637946
Cables2	1.05484	0.965997	0.528249	0.672458
Pskh1	1.06931	1.08735	0.472858	0.546276
Trim17	0.817697	1.25088	0.48366	0.366895
Uhrf2	0.820695	0.902543	0.107303	0.283231
Mrpl32	0.893444	0.959575	0.251281	0.617751
Ube3c	0.857583	0.978923	0.161308	0.791176
Fbxw11	0.836642	1.06756	0.127224	0.457486
Fxyd4	0.92749	1.00492	0.799311	0.991251
1110008L16Rik	0.960148	0.930376	0.637691	0.443902
Oxld1	1.00208	0.870099	0.979198	0.187276
Asb8	0.934624	1.00508	0.438945	0.949306
Fzd7	0.732747	0.689574	0.0703073	0.0609988
Filip1l	0.739984	0.914866	0.0577151	0.336244
Hspa13	0.981414	1.39832	0.899526	0.233257
Lancl1	1.04536	0.980488	0.593707	0.80623
Abhd11	1.02227	1.03521	0.784383	0.672283
Fancm	1.15239	1.02943	0.181778	0.723375
Rspo1	1.09499	0.922744	0.553335	0.372459
Antxr2	1.26372	1.30975	0.0853666	0.0665448
Sulf1	1.16381	1.20686	0.1645	0.116654
Glt8d2	0.657273	0.809637	0.159667	0.276484
Aspn	0.843933	1.01868	0.569793	0.874871
Cd59a	0.96148	0.86849	0.633685	0.183727
Chka	0.920904	0.976749	0.363566	0.776603
Zfp429	1.13585	1.08935	0.363696	0.349787
Rab11fip2	1.03468	0.896169	0.67768	0.303514
Eps8l3	0.618879	0.901216	0.189492	0.694473
Olfr1126	1.05543	1.02847	0.914952	0.952343
Mrpl12	0.883805	0.919634	0.222016	0.356861
Lyl1	1.34534	1.77394	0.135644	0.0148221
Tcstv3	1.02322	1.24916	0.854657	0.60671
Wdr59	0.91624	0.912969	0.341624	0.326867
Myh8	1.1056	1.23784	0.356523	0.0942181
Olfr1010	1.0558	0.514731	0.897546	0.21296
Klhl26	0.985249	0.998137	0.85266	0.98979
Timm44	0.955402	0.961125	0.584086	0.630622
Epo	0.991485	1.11213	0.986176	0.797157
Zfp318	1.05833	0.964801	0.602819	0.661994
Tdh	0.874937	1.20493	0.226699	0.133085
Vipas39	0.968084	0.98487	0.690779	0.848926
4930578I07Rik	1.00743	1.02847	0.990613	0.958711
Tmem42	0.95441	0.999005	0.576285	0.990022
Steap4	0.944523	1.02847	0.921335	0.951899
Tm9sf2	0.939721	1.03511	0.471057	0.673034
Rnf181	0.988352	1.04413	0.883353	0.60275
Astn1	0.981416	1.0081	0.815181	0.919354
B630019A10Rik	0.944523	1.02847	0.911991	0.948571
Colec10	0.894928	0.365573	0.845004	0.065624
Ifnb1	1.01846	1.02847	0.969295	0.947347
Ubr1	1.0159	1.01115	0.84409	0.889781
Klf2	0.66647	1.01862	0.0289202	0.818108
Efna5	1.06221	1.06873	0.482374	0.445524
Dtx4	0.939764	1.06633	0.471344	0.45865
Chn2	6.26644	1.02847	0.00320132	0.948773
Sntb1	0.765566	0.800039	0.621655	0.615112
Rbm19	0.965143	1.00912	0.664933	0.909402
Slc22a29	1.02128	1.27627	0.973678	0.623048
1700063H04Rik	1.0388	1.02847	0.936407	0.949097
Pgrmc1	1.00099	0.987709	0.991339	0.876962
Sit1	0.883292	0.633391	0.414	0.0502909
Vps13b	0.894409	0.894065	0.262122	0.559747
2410002F23Rik	1.06622	0.968786	0.459286	0.87563
Cct5	0.928672	1.06928	0.404202	0.442509
Mboat7	1.0358	0.930611	0.761921	0.415199
9230104L09Rik	0.944523	1.40259	0.914131	0.48985
Cops8	1.0083	0.925196	0.917455	0.38526
Tram1l1	0.764817	0.886809	0.0627668	0.230679
Mcpt4	0.99413	0.829676	0.989435	0.74775
Nefm	1.13693	0.932782	0.220566	0.612987
Sall4	0.846263	0.813273	0.143868	0.383856
Pax1	1.05807	0.772069	0.651158	0.76762
Lpcat3	1.06733	1.04973	0.453266	0.562651
Lin7c	0.796564	1.14856	0.0913474	0.196075
Prl2a1	0.944523	1.02847	0.923076	0.954676
Sigirr	0.828944	0.841823	0.258013	0.144112
Rnf14	0.907486	1.04438	0.302565	0.60085
Svip	0.971148	1.05851	0.718383	0.519401
Clec4g	0.93401	1.07852	0.583327	0.530123
Rnf113a2	0.831384	0.959875	0.120252	0.620339
Ambp	1.04437	1.02847	0.946474	0.960648
Neto1	0.972503	0.914378	0.730806	0.382569
Ccdc92	0.958817	0.946687	0.611517	0.518601
Napsa	0.599607	1.02847	0.296012	0.948865
Krtdap	0.84318	1.08032	0.730031	0.855121
Mvb12a	1.15728	1.14867	0.174192	0.188358
Fam104a	0.981194	1.0595	0.813126	0.498846
Atp11b	1.10336	0.873396	0.298011	0.195151
Msln	0.978784	1.00487	0.848529	0.95215
	0.971169	1.34286	0.826723	0.112852
Ptgr2	0.933244	1.04838	0.430767	0.572051
Tmed11	0.695421	1.02847	0.553226	0.951847
Csf2rb2	0.978654	2.27711	0.807119	0.0073803
Pcdhb20	0.992986	0.973238	0.929624	0.737643
Mocs3	0.911531	1.01751	0.319587	0.932221
Dmrt2	1.04021	1.20924	0.670954	0.129821
Ica1l	0.963569	1.06345	0.651339	0.47509
1600014C23Rik	0.987449	0.868904	0.941209	0.206389
Ntn1	1.0558	0.566307	0.844586	0.181257
Olfr485	1.96381	0.63912	0.0496121	0.361409
Clec4a3	0.712254	1.07966	0.0709724	0.432339
Slain1	0.992701	1.01974	0.932707	0.807675
E330021D16Rik	0.637134	0.705415	0.157411	0.19364
Dpp3	0.977145	1.00715	0.774221	0.943381
Kctd19	0.944523	1.02847	0.910398	0.947636
Sugp2	1.10467	1.02768	0.293663	0.745021
Cpne9	1.32108	0.93369	0.0585927	0.553003
Olfr784	0.944523	1.02847	0.913006	0.949473
Sh3pxd2b	1.10292	1.12631	0.300707	0.235531
Ptgfrn	1.04124	1.01397	0.627639	0.863837
Lpgat1	1.0044	1.1164	0.956073	0.258301
Rad51	1.11714	1.28978	0.264185	0.0713645
Klhdc3	1.07473	0.975249	0.41435	0.756324
Sdf2	0.902466	1.02489	0.282929	0.760661
Son	0.976791	0.899789	0.774401	0.280904
Chic2	0.898174	0.931314	0.267747	0.426666
Fam117a	1.03784	1.02748	0.651702	0.854118
Zfp710	0.907516	1.03667	0.302695	0.660426
Olfr510	0.944523	1.02847	0.92321	0.955263
Rnft1	1.01781	1.02533	0.825907	0.757088
Cox7a1	0.912885	0.793488	0.375964	0.081757
Dag1	0.985933	1.0326	0.859405	0.693878
Pou6f2	0.998135	0.886938	0.99168	0.235402
Msantd1	0.816804	0.902648	0.103337	0.422164
	0.845063	1.02847	0.565977	0.953278
Serpinb13	0.944523	1.02847	0.911966	0.948616
Dhx36	0.6937	0.841465	0.0853374	0.171466
Nkx2-6	1.1286	1.47443	0.593725	0.471194
Vezt	0.748202	1.1005	0.0572406	0.31533
Phospho1	1.20939	1.41265	0.246074	0.203011
	0.944523	1.02847	0.910011	0.947367
Psmd8	0.994839	0.934922	0.948196	0.440761
Nfxl1	1.02872	1.09792	0.728212	0.318595
Fbxl20	0.994769	1.05683	0.947499	0.655654
Gng13	0.931919	0.816786	0.509828	0.103038
Acadl	0.915774	0.990258	0.338536	0.902339
Apbb2	1.04974	1.05198	0.691881	0.547111
Stt3b	0.897399	0.902518	0.266098	0.285026
Gabrd	1.01076	0.901129	0.905271	0.498976
P3h3	1.10071	1.14748	0.307501	0.191119
Ms4a6d	0.976223	1.51732	0.937557	0.0238982
Spcs1	0.883616	0.974336	0.221485	0.747786
Letm2	0.782847	0.984652	0.0746839	0.847529
	0.937976	0.927892	0.496941	0.516559
Abhd10	0.908439	0.98126	0.307109	0.813982
Mgst2	1.98236	1.4099	0.15405	0.0401169
Crtam	1.52037	1.02973	0.11055	0.882593
Vps28	1.00686	1.091	0.931648	0.342307
Mkrn2	0.977712	1.07707	0.779647	0.40304
Gsdmc	1.08514	0.751715	0.510889	0.144125
Mgat2	1.04607	0.899275	0.58885	0.271764
Jagn1	0.938908	0.978921	0.465792	0.791141
Ptprv	1.18323	0.786925	0.831132	0.155749
Tnfaip8l2	1.295	2.00093	0.457395	0.0102576
Jchain	0.788771	2.53059	0.226185	0.482463
Lyst	0.944809	1.05028	0.512057	0.655342
Olfr1044	0.944523	1.02847	0.911166	0.948043
Ropn1l	1.03252	1.36979	0.696468	0.0468816
Mpv17	0.864152	0.919526	0.174307	0.356339
Lypd3	0.51976	0.720039	0.221842	0.143465
Tnp1	0.838877	0.780052	0.220593	0.181799
Pmpcb	0.931238	0.976784	0.667376	0.770792
Cd52	4.09377	4.31933	0.00249532	0.00231614
Ifi202b	4.99711	2.87184	0.0705473	0.00462223
Olfr924	0.944523	1.02847	0.911216	0.948486
Slc35b3	1.03263	1.23467	0.693772	0.0961822
Eif4b	1.06993	0.975225	0.486867	0.786861
Fam184a	0.713154	0.867076	0.0432765	0.189839
Zfp444	1.07085	0.977753	0.436835	0.78166
9230112D13Rik	1.3535	1.02879	0.481811	0.947275
Ncbp2	0.925823	1.05186	0.388771	0.548009
Atp1b1	0.907322	0.980548	0.301901	0.806784
A730036I17Rik	0.940328	2.72232	0.899353	0.00492503
Gp1bb	0.85358	0.89386	0.525788	0.272229
Gsg2	1.2142	2.25741	0.564959	0.0166942
Pkp1	1.34234	1.57609	0.121218	0.0340077
Mief1	1.00077	0.97177	0.992291	0.724427
Urb1	0.981809	1.10358	0.820407	0.299643
Tmtc3	1.09386	1.02483	0.331865	0.761608
R3hcc1	0.978373	0.935976	0.785941	0.447357
Spon1	1.01516	0.906974	0.928944	0.300718
Eif2b5	0.977586	0.971557	0.778424	0.722155
Zfp385a	1.0889	0.892572	0.484945	0.387617
Glt8d1	0.900784	0.999864	0.276702	0.998637
Pias3	0.719845	1.25675	0.201105	0.454199
Ikbip	0.988425	1.21796	0.909123	0.128457
4930465K10Rik	1.09013	0.659169	0.496759	0.397096
Adam26a	0.956251	0.252036	0.934546	0.0775523
Nol7	0.883763	0.889419	0.222502	0.239384
Nrip1	0.990663	1.00534	0.906383	0.946747
	1.06348	0.884077	0.594663	0.22926
Golt1b	0.925146	0.997831	0.385012	0.97824
Trim24	0.941975	1.15302	0.485995	0.181011
Grem2	0.995319	0.920002	0.955163	0.358694
Phax	0.113958	0.616978	0.464363	0.527828
Map2k3os	1.01617	1.08473	0.852849	0.373628
Tas2r108	0.944523	1.02847	0.910684	0.947972
Psg16	0.96273	1.26494	0.694559	0.0830349
Smpdl3a	0.932918	0.977985	0.428687	0.782199
Fabp12	1.72713	1.49762	0.224169	0.543703
Cyb5r3	1.13413	1.29117	0.216291	0.068458
Vmn1r50	0.964222	1.02847	0.936353	0.947622
Zdhhc12	1.04411	1.10892	0.603233	0.280737
	0.95893	1.02847	0.945982	0.955462
Slc6a1	0.979765	0.930899	0.799236	0.41686
Fndc1	1.07349	1.04778	0.564478	0.740988
Dnajb1	0.930923	1.20289	0.416998	0.108014
4921507P07Rik	1.50648	1.06145	0.0279509	0.778439
Hspa12a	1.02486	0.709399	0.828754	0.302697
Lrrc26	0.944523	1.02847	0.923467	0.954207
Utp14b	0.776584	1.0094	0.129189	0.931469
Kif23	15.4597	0.60553	0.100025	0.317414
Zfp273	1.00723	0.944776	0.927966	0.505264
Gp9	0.254141	0.672309	0.17525	0.0805433
Mettl3	0.930387	0.862489	0.427367	0.182588
Tmem150c	0.908603	0.886531	0.396796	0.230636
1810065E05Rik	0.760601	1.85669	0.673668	0.461959
Ccndbp1	1.0075	1.04594	0.925299	0.589415
Fcrla	0.944523	1.28766	0.922298	0.567927
Bloc1s5	1.09627	1.0598	0.32241	0.496865
Vmn1r195	0.864034	0.964599	0.296411	0.775675
Agbl4	0.715763	1.52001	0.562644	0.432439
Tbc1d24	1.11594	1.13394	0.260299	0.218841
Alyref	0.831886	0.97436	0.118013	0.748015
Klc3	1.20938	1.30582	0.114719	0.0634073
Vav1	1.89608	2.41346	0.0573227	0.00644041
Oas1f	1.15811	2.57368	0.649797	0.0502461
Zdhhc7	0.995815	0.994076	0.958002	0.940551
Stard3	0.966982	0.956401	0.681	0.592003
Brms1	0.89489	0.962171	0.256329	0.639654
Nudt14	1.11328	1.09674	0.267977	0.321076
Dennd2a	0.806054	0.878359	0.0924392	0.207347
Cdca8	0.999979	1.01307	0.999794	0.872149
Ank	1.02246	1.05161	0.782696	0.549559
Zfp672	1.32795	0.661486	0.0566978	0.176164
Abtb2	1.04022	1.05961	0.632423	0.628975
Rbfa	1.12461	1.11941	0.237949	0.25099
Gsto1	1.06121	1.05589	0.488321	0.521305
Hc	0.958732	1.01143	0.898012	0.931266
	0.944523	1.02847	0.909211	0.947071
Chmp2a	1.00333	1.03787	0.966696	0.650798
	1.01719	0.961617	0.854153	0.634749
Cuzd1	1.61436	1.05584	0.136645	0.834658
Alg3	1.05392	0.862506	0.564778	0.234823
Klk1b8	0.886447	0.906269	0.396227	0.549384
Psmb4	0.950645	1.02268	0.547506	0.780631
4930590J08Rik	0.857999	0.824906	0.812647	0.735459
Abcg3	0.944523	1.02847	0.925105	0.957067
Scyl3	0.895281	1.05419	0.257836	0.772165
Pld6	1.02542	0.95337	0.935752	0.578727
Ascc3	0.852359	0.990447	0.173442	0.922103
Igsf10	1.14014	1.38528	0.215908	0.284742
Ppp1r3g	0.68517	0.98845	0.179648	0.884326
1700113H08Rik	0.987053	0.944343	0.92193	0.732407
Clec14a	0.434614	0.791252	0.27716	0.619137
Ccdc39	0.89451	0.894784	0.263001	0.275608
Dbx1	0.712115	1.15884	0.446593	0.724168
Phlpp1	0.962152	0.959017	0.639307	0.613228
Eps15	0.839502	0.928956	0.123178	0.761586
Zfp511	0.986527	1.00297	0.86527	0.970274
Ltbr	1.16612	1.36342	0.161299	0.0481046
F9	1.14536	0.987484	0.212104	0.942597
Slc25a33	0.994015	0.898699	0.939964	0.26943
Slc25a33	0.937652	0.941334	0.457755	0.481691
Zfp839	1.0817	1.29185	0.612676	0.116693
Glrx5	0.892561	0.94592	0.246131	0.513155
Mob2	0.94129	0.931676	0.481417	0.421399
Paqr3	0.689618	0.795768	0.0699036	0.400009
Smim3	0.762079	0.985073	0.13997	0.850938
Arid4a	0.991124	1.0675	0.911029	0.452413
Dnajc15	0.89682	0.892488	0.262598	0.248166
Cfd	0.944523	1.02847	0.911283	0.948122
Ctgf	0.816165	1.06117	0.102388	0.488551
C630050I24Rik	0.509109	0.797386	0.0466095	0.419257
Gas1	0.897528	0.81932	0.266833	0.107408
Serpina3c	0.944523	1.02847	0.920105	0.953112
Hiat1	1.01949	1.06103	0.810062	0.489383
Sdc2	0.913305	0.995361	0.327335	0.953438
Plekhd1	1.02207	1.3498	0.927958	0.045375
	1.09375	1.19586	0.331724	0.118086
Usp33	0.746753	0.914881	0.614536	0.819238
Rgn	1.09075	1.3985	0.374635	0.0397979
E2f4	0.810106	0.810264	0.102772	0.468863
Oaz3	1.00129	1.12068	0.998108	0.80868
Hrasls5	0.944523	1.03301	0.922014	0.941575
Soga3	0.821814	0.985441	0.108598	0.854564
Mmab	0.849916	0.810234	0.150125	0.0943152
Tcaf1	1.0087	0.94949	0.913514	0.538957
Bend5	0.965324	1.0127	0.666508	0.874542
	0.941503	0.950384	0.498872	0.692093
Dalrd3	0.937627	0.845229	0.459287	0.141285
A230050P20Rik	0.99808	1.16755	0.980741	0.159245
B3galnt2	1.02871	1.15329	0.72974	0.180711
Mcm2	0.96605	1.09925	0.680155	0.329873
Vmn1r199	1.54464	0.954346	0.239346	0.888183
Cdk19	0.982099	1.01965	0.821885	0.808626
Rc3h2	0.992538	0.912838	0.930136	0.726468
Ankk1	0.820672	0.490733	0.478248	0.00955585
Zscan12	0.881963	0.971665	0.216936	0.723133
Poll	0.979575	1.04871	0.848053	0.569671
	0.890564	0.859653	0.243085	0.16612
Fam181b	0.895706	0.785357	0.258799	0.0607841
Elof1	0.912788	0.959863	0.325451	0.620116
	0.829369	0.942129	0.192463	0.658976
Dctpp1	0.980845	0.902305	0.809653	0.282326
Prkaa1	0.991167	1.11476	0.911414	0.263428
Bud13	1.10717	1.12893	0.304287	0.230338
Zbbx	0.475228	1.00663	0.286788	0.968622
Sub1	0.910528	0.960884	0.629928	0.628607
Gcat	1.0571	1.20231	0.513617	0.120623
Sin3a	1.03589	1.17182	0.66705	0.153803
Serpina3n	2.74357	4.44285	0.00840517	0.0578966
	0.846744	1.14411	0.356844	0.455859
	1.00093	1.62498	0.991055	0.0205774
Arhgef9	0.920015	1.02567	0.358736	0.753707
Ccdc120	0.953562	0.968098	0.572906	0.693567
Hebp2	1.05042	0.912934	0.55814	0.332088
Snx1	0.957738	1.12185	0.60274	0.242928
Car7	0.975614	0.989497	0.793005	0.894759
Smpd4	0.964353	1.15615	0.658437	0.176239
Pcdhb15	0.974606	1.05218	0.753912	0.618736
Dnajc1	0.93246	1.20399	0.426066	0.292857
Zc3hav1l	0.940592	0.952849	0.907287	0.913177
1500035N22Rik	0.935002	0.918835	0.44176	0.580184
Copb1	1.00326	0.973041	0.967377	0.735769
Cenpv	0.832445	0.848583	0.121547	0.145368
Wbp1	0.948397	1.02173	0.530924	0.789306
Lcorl	1.13816	1.05763	0.460748	0.515929
Yod1	0.963564	0.926339	0.651648	0.392068
Crybg3	0.825405	1.01894	0.106812	0.880952
Vsig2	0.109577	0.897565	0.0301427	0.726225
1700026D08Rik	0.941948	0.888243	0.908246	0.242055
Efemp2	1.1452	1.33688	0.194541	0.054267
Brsk2	1.06259	0.973827	0.480138	0.743055
Cox7b	0.830828	0.870472	0.119443	0.188113
Kcne1l	0.960839	1.39858	0.708995	0.0718945
Alb	0.944523	1.02847	0.918935	0.952762
Ndufb3	0.918067	0.998944	0.349278	0.989408
Art5	0.944523	0.660939	0.917651	0.419366
Cspg4	0.996163	1.01605	0.966379	0.842634
Morc3	0.924309	1.07389	0.380899	0.418868
Mr1	1.12846	1.15705	0.231684	0.177312
Ifit2	1.08893	1.27624	0.351741	0.074834
Cep170	0.96051	0.992619	0.625819	0.926047
Itgb6	0.960665	1.02847	0.948101	0.958094
Ppic	0.933837	1.15927	0.445481	0.206324
Rfx3	0.793101	0.896633	0.259984	0.277566
Scg3	0.967831	1.11759	0.688514	0.255701
Ptchd4	0.787393	1.02476	0.0775746	0.762606
Ccl25	0.87206	0.981285	0.191826	0.813923
Slc22a2	0.942367	0.890512	0.825026	0.606557
4930448F12Rik	0.926375	1.02847	0.850243	0.947663
Eda2r	1.05471	1.02847	0.923865	0.955232
Abcb6	1.05952	1.09662	0.49891	0.321438
Sesn2	0.799482	0.971887	0.180213	0.725179
Gnl2	1.00031	1.09336	0.996923	0.333199
Ccdc103	0.885079	0.802468	0.226509	0.0845333
Wbp2nl	0.294239	1.02847	0.111532	0.947517
	1.04184	1.02847	0.930191	0.947651
Olfr512	1.04341	1.39449	0.927096	0.438955
Arid3b	0.969967	1.05358	0.713248	0.540794
Kng2	0.644187	0.781945	0.382643	0.587247
Coq7	0.926757	1.05326	0.393647	0.538532
Enpep	0.865404	1.05712	0.216175	0.561469
Olfr888	1.38105	1.02847	0.448761	0.947376
Med30	0.917032	1.04608	0.344378	0.588423
Fcgrt	1.01483	1.02676	0.854086	0.744223
Tspo2	0.791641	0.759319	0.0815833	0.30815
E130012A19Rik	0.958417	0.844472	0.608252	0.306278
Pde5a	0.944523	1.02847	0.909284	0.94697
Elfn2	0.984247	0.832109	0.843161	0.360413
Ndufaf4	0.969585	1.02213	0.704231	0.78564
Mblac1	0.986143	0.990837	0.861554	0.908168
Oca2	1.0417	0.926771	0.869606	0.607936
Inmt	1.69065	1.41905	0.0177779	0.294664
Trappc3	0.908808	0.821379	0.420843	0.623597
Tsx	0.944523	1.02847	0.909612	0.947296
Bcr	0.906881	0.92228	0.300116	0.370073
Dnajc9	0.892814	1.00137	0.249225	0.986227
Folr2	1.32267	1.44497	0.0545276	0.0366017
Armc7	1.0275	0.961984	0.738279	0.638762
Zfp623	0.832538	1.12683	0.119025	0.243102
4933405L10Rik	0.971221	1.3309	0.78405	0.0884721
Serpina7	0.944523	1.02847	0.913062	0.949204
Ptpn3	0.935385	0.681462	0.748043	0.0990707
Ptcd1	0.860125	1.02211	0.172397	0.789769
Bdh1	1.06376	1.02136	0.514801	0.792714
Rbm12b1	0.742049	0.915709	0.052014	0.339505
2810403A07Rik	1.06436	0.996101	0.470109	0.960897
Schip1	0.92974	0.902829	0.54217	0.284318
	0.990917	0.877617	0.911053	0.214156
Ogdhl	0.722643	0.81078	0.287061	0.557108
Zwint	0.977653	1.03176	0.811301	0.700924
Carhsp1	0.936738	1.05394	0.215006	0.0400207
5430403G16Rik	0.832543	0.805518	0.16264	0.118397
Ugt2b35	0.944523	0.72803	0.917494	0.509942
Olfr600	0.944523	1.02847	0.911112	0.947987
Rufy1	1.00415	1.06359	0.958522	0.474327
2810025M15Rik	0.868612	0.98363	0.183923	0.836765
Bdp1	1.0239	0.949995	0.769902	0.54323
Nsg2	0.897257	0.976004	0.264108	0.763417
Spr	0.983433	0.78562	0.834834	0.589736
Cenpe	1.31282	1.20643	0.471307	0.251627
Tcp1	0.998725	0.928827	0.987212	0.40507
Nme4	0.91064	1.0183	0.316137	0.821319
Mta2	0.98278	1.09244	0.828461	0.336725
Adamdec1	1.4285	0.970303	0.434604	0.947314
Txndc2	1.48541	1.10001	0.348305	0.824989
Eef1e1	0.856748	0.961152	0.159715	0.630846
Dda1	0.912234	0.864082	0.322598	0.254952
Fitm1	0.944523	1.02847	0.909528	0.947289
Ppl	0.984989	1.23098	0.860451	0.108094
Tmem150a	0.973711	1.24697	0.750828	0.198925
Pygo1	0.668939	0.830718	0.0341162	0.129996
Slc22a5	1.04106	0.975156	0.627405	0.756853
Tmem191c	0.963882	1.07986	0.708926	0.389798
Snai1	0.83411	1.31197	0.192015	0.175013
Gga2	1.03833	0.991576	0.64724	0.915513
Hibadh	0.960031	0.920331	0.62151	0.360291
Batf2	1.08884	1.2622	0.382465	0.0908763
Snx16	0.847034	0.843614	0.143066	0.126417
Ckmt2	1.21102	1.28339	0.669314	0.504146
Mrpl33	0.955796	0.958172	0.588938	0.606254
Cox4i1	0.96008	1.0112	0.621917	0.889074
Pbld2	1.1514	1.13766	0.243038	0.287606
C1galt1	0.817756	1.123	0.126311	0.246068
Twist2	1.07098	0.981222	0.585793	0.913773
Lbx2	1.29323	2.08448	0.252846	0.00942311
Hirip3	1.04716	1.09541	0.580642	0.325565
Mcm7	0.942908	0.96763	0.492404	0.686834
Zfp770	0.923492	1.06698	0.376332	0.455072
Phb	0.926929	0.899393	0.420021	0.271645
Aup1	0.977968	0.983989	0.782066	0.840293
Hip1	0.861447	0.814891	0.408233	0.107102
Osbpl1a	1.01608	1.09331	0.85536	0.333371
Ticam2	0.944523	1.02847	0.90979	0.947533
Acy1	1.17358	0.999832	0.439476	0.998974
Avil	0.878144	1.20547	0.813462	0.65429
Fzd5	0.894312	0.657274	0.70182	0.261895
Pou2f2	1.12741	1.33762	0.734592	0.134698
Kcnj4	1.27867	0.690227	0.541892	0.298136
Hs6st1	0.964506	0.879238	0.659858	0.210236
B3galt4	0.947594	0.918619	0.526425	0.703439
Cask	0.928385	0.967897	0.708387	0.857433
Cd5	1.99409	2.45104	0.0109155	0.0200281
Chil3	1.06709	0.76635	0.866123	0.0757436
Ptpn7	1.08101	0.588474	0.869235	0.179687
Gpatch1	0.877313	1.12565	0.204674	0.235364
Herc1	0.843728	1.12618	0.133487	0.367441
Leng1	0.975079	1.03279	0.754808	0.692324
Lum	0.844214	1.54609	0.478792	0.0578894
	0.944523	1.02847	0.910321	0.947791
Atad3aos	0.537779	1.88741	0.0646768	0.00875107
Kcnk13	0.987661	1.01722	0.876573	0.831423
Timm17a	0.984814	1.04629	0.848371	0.586885
Tfrc	1.07162	1.13872	0.535526	0.292701
Tifab	1.41078	1.13253	0.412582	0.764739
Bace1	1.04932	0.993268	0.565391	0.932445
Aig1	1.04989	1.17535	0.567173	0.144372
Ttc30a1	0.827035	0.89054	0.10913	0.253035
	1.16306	1.15646	0.167002	0.177379
Nuak1	0.974954	1.11743	0.758517	0.512856
Klf1	0.776795	1.24747	0.575055	0.483623
Prim1	1.02326	1.18807	0.775457	0.13463
Mast4	0.928324	0.903633	0.632921	0.287558
Xylb	1.1878	1.27085	0.135131	0.0769539
Ptar1	0.898857	1.02935	0.271473	0.722744
2810004N23Rik	0.880682	0.968319	0.213469	0.692889
Tdp2	0.940009	1.0924	0.47302	0.33692
Gls2	0.875615	0.824836	0.200414	0.112088
Olfr190	1.38582	1.28131	0.47292	0.54691
Etd	1.22661	0.94661	0.74512	0.897299
Parvb	1.02632	1.0683	0.912193	0.923115
Ccdc89	0.855652	0.960904	0.410319	0.649914
Mcpt1	0.944523	1.02847	0.918631	0.952171
Ppp1r3d	0.82338	0.964645	0.110392	0.66062
Utp15	1.04884	1.13596	0.573284	0.216736
Taf3	0.929273	0.974726	0.421942	0.758615
Reg3b	0.479985	0.507475	0.2105	0.510216
Bst2	1.55437	2.1215	0.0246573	0.285664
Shc2	0.987071	0.947256	0.88409	0.566582
Tuba1a	0.906475	1.01252	0.298484	0.876229
Zbtb3	0.907782	0.821954	0.304445	0.109318
Noc2l	0.886296	0.960944	0.229174	0.629112
Napg	0.989472	0.912196	0.894493	0.32243
Lce1m	0.689781	0.733891	0.628001	0.128636
Olfr1499	0.690917	1.02847	0.503851	0.948545
Alx4	0.757757	0.892224	0.0909717	0.35161
B3gnt8	0.930261	1.00077	0.698	0.995897
Gpr17	0.941545	1.15127	0.483104	0.429103
Kcns1	1.20874	0.967615	0.290629	0.818814
Cpn2	1.29373	1.02847	0.548361	0.947847
4933411G11Rik	0.944523	1.02847	0.90969	0.94735
Ddx54	0.98274	0.968339	0.828063	0.693042
Dcaf4	0.976942	0.848153	0.772331	0.144717
Haus1	0.91615	1.16249	0.340264	0.166366
Grwd1	1.03981	1.02302	0.635621	0.777651
LOC102641377	1.03826	1.03387	0.647995	0.683475
Asb5	1.09376	1.01296	0.377111	0.900797
Ptpn9	0.962752	0.830993	0.645144	0.120473
Hnrnpm	0.817684	0.933786	0.103998	0.433873
Proz	0.836773	1.03263	0.464616	0.912511
Csf2	0.944523	0.838143	0.711726	0.892937
Tmem35	0.935436	0.936583	0.443908	0.458698
Smco2	0.744874	1.00338	0.226518	0.977974
Golm1	1.2139	1.46891	0.515658	0.0193977
Gli3	0.960359	0.967031	0.624422	0.681595
Olfr487	0.33361	1.02847	0.17213	0.952942
Wnt10a	0.933122	0.965246	0.429924	0.665809
Pebp1	0.962963	1.0082	0.646137	0.918394
Bcl11b	0.946788	0.867039	0.519342	0.265164
A630033H20Rik	0.98919	0.888429	0.968729	0.666078
Sdhaf4	0.875547	0.960596	0.200208	0.626199
Apoe	1.04305	1.23645	0.171768	1.45999e-08
Olfr653	0.944523	1.02847	0.90964	0.947336
Gas6	1.04028	1.06075	0.631936	0.491036
Arhgdig	1.02344	0.852227	0.773784	0.264618
Lurap1l	0.860373	0.96233	0.157732	0.640787
Hal	0.28987	1.34644	0.101864	0.326307
Gsdmd	1.25093	1.65578	0.348447	1.09962e-07
Ifrd2	0.849323	1.05311	0.147061	0.540039
Pak2	1.04079	1.18975	0.627964	0.132774
Foxn3	0.939993	1.19407	0.472975	0.142948
Krtap4-16	0.944523	1.02847	0.916743	0.949996
Cxcl12	0.785459	0.577473	0.0757523	0.016105
Nit1	0.823927	0.965133	0.292884	0.664813
Sod2	0.941884	1.02465	0.485364	0.762891
Stard3nl	0.932957	0.933042	0.428927	0.431247
Gpatch4	0.974564	1.02442	0.792153	0.835792
Med19	1.03483	1.14066	0.675403	0.203098
Cd14	2.34817	3.20778	0.006763	0.0036436
Nsmce1	0.936187	1.01848	0.448568	0.819499
Eif3l	0.948977	1.1442	0.535156	0.196361
Pttg1ip	0.964377	1.00741	0.658265	0.926172
1810046K07Rik	0.356475	1.22638	0.0982141	0.271651
Cdhr1	0.352063	0.542012	0.230835	0.0130791
Edaradd	0.920904	1.20269	0.855901	0.632852
Osbpl2	0.976718	0.958214	0.793005	0.606601
Kcnh8	0.618179	0.990175	0.422153	0.93756
Nkx2-5	1.68283	1.11441	0.33102	0.788752
Dtd2	0.960442	0.852473	0.90963	0.161861
Tada1	0.908224	0.97799	0.305606	0.782249
	0.944523	1.02847	0.921052	0.951554
1700009J07Rik	0.944523	1.19064	0.91401	0.673589
Ahsa1	0.907343	0.951321	0.301986	0.552588
Bcam	1.06049	0.794368	0.780009	0.616614
Ptpn11	0.928987	1.08081	0.405967	0.385456
Slc10a6	1.64961	0.832892	0.583611	0.690629
Lingo4	1.25435	0.840786	0.478282	0.678961
Gprc5b	0.928599	1.01408	0.417427	0.861169
Dock11	0.997747	1.26334	0.980369	0.0803408
Vmn1r22	0.944523	1.02847	0.913062	0.94933
Mto1	1.00363	0.835712	0.963732	0.126168
Pdrg1	0.976566	1.03355	0.768728	0.685922
Olfr935	0.944523	1.02847	0.915741	0.950876
Slc39a7	0.958292	0.950321	0.607235	0.54509
Zdhhc14	1.00361	0.843413	0.963858	0.126315
	1.08315	1.02847	0.87676	0.962102
Pip	0.944523	1.02847	0.911664	0.948294
Dhrs2	0.791584	1.31532	0.0955805	0.0652983
Colec11	0.997271	1.01414	0.987488	0.866922
Fam134a	1.02639	1.00746	0.747395	0.925682
Cenpj	0.864424	0.985862	0.17703	0.859485
Asl	0.874638	1.1374	0.64084	0.209747
Bzw2	0.959563	1.026	0.718559	0.750803
Casq2	0.779424	0.787102	0.0999766	0.102588
Ccdc43	0.959589	0.909451	0.620237	0.31349
Krr1	0.902874	1.00247	0.286486	0.975471
Maged1	0.92322	1.03934	0.374893	0.639208
Olfr235	0.944523	1.02847	0.909841	0.947642
F10	0.944523	1.09542	0.919858	0.843447
Olfr683	0.944523	1.02847	0.917304	0.951022
Rps6kb1	1.04995	1.14552	0.561019	0.193988
Fbxl18	1.08824	0.805676	0.798928	0.095213
Fbxl4	1.09497	0.980571	0.327166	0.807028
Car14	1.19847	1.41498	0.124204	0.0255687
Pelo	0.98589	1.08468	0.858965	0.368319
Dact1	0.881833	1.04222	0.218658	0.619325
Trp53inp1	0.931823	1.06072	0.42236	0.491323
4930578C19Rik	1.18777	0.801124	0.738727	0.67013
Lpo	1.02109	1.02064	0.91968	0.80314
Mtfp1	0.980505	1.08817	0.831006	0.353644
Atg101	0.949711	0.949441	0.540564	0.53857
Flii	1.00329	1.04075	0.976757	0.628329
Got2	1.02829	1.07931	0.730682	0.392346
Tmem74	0.781086	0.979633	0.11358	0.799252
Vps13d	0.969117	1.2278	0.700124	0.100696
Pklr	1.1738	1.02847	0.736007	0.952069
Cmtr2	0.97582	1.03262	0.761774	0.693809
Ffar2	1.0666	0.702207	0.760205	0.193015
Sirpb1b	0.727614	1.02847	0.581908	0.951988
Ankrd36	0.277542	1.11542	0.108538	0.794714
	1.00104	1.03681	0.989598	0.65981
Ndrg2	0.940139	0.900624	0.47379	0.276096
Gimap5	0.4816	0.981966	0.194459	0.886888
Usp25	1.01988	1.17717	0.806429	0.284024
Hook3	0.943842	0.905052	0.51284	0.29304
Kndc1	1.03119	1.18204	0.76512	0.130199
Rps19bp1	0.901175	0.955965	0.278125	0.588531
Ntmt1	1.00973	1.00046	0.903407	0.995524
1700109H08Rik	1.44648	0.939789	0.662496	0.894474
Olfr1133	0.944523	1.02847	0.919757	0.953157
4930483J18Rik	0.795495	2.32199	0.267397	0.437331
Atxn7l3b	0.901722	0.899153	0.28015	0.270785
Limd2	0.983426	0.727509	0.911385	0.249284
Edrf1	0.901799	0.976898	0.284148	0.773816
Hlcs	0.967505	1.0543	0.691935	0.539377
Amigo2	0.807462	1.00954	0.393657	0.90651
Olfr143	0.944523	0.888207	0.919669	0.805463
Nrg3	1.09844	1.08056	0.317031	0.390282
Stat4	1.16471	0.818109	0.168498	0.100408
Utp18	0.905007	0.818461	0.383796	0.189461
Tie1	1.035	0.678835	0.684619	0.036036
Rdh19	0.704709	1.02847	0.425511	0.94833
Stac3	0.831393	0.787486	0.481797	0.365984
Slc6a20b	0.948772	1.02847	0.932035	0.95724
	0.760074	0.853172	0.0675407	0.186491
Ctrl	1.71992	1.0553	0.0524987	0.783106
Emc6	0.88684	0.947998	0.230762	0.528027
Ndufb9	0.682205	0.869471	0.0323754	0.469654
Puf60	0.956719	1.00151	0.594545	0.984864
Gabrr1	1.02752	0.922963	0.742077	0.38292
Rdh9	1.02416	1.05622	0.897526	0.591712
Itfg3	0.97728	1.07735	0.876071	0.401711
Zfp326	0.958005	1.18295	0.60495	0.304958
Hibch	0.900452	0.935794	0.275488	0.446132
Ces1f	1.01286	0.980483	0.978027	0.952066
H1foo	1.00777	0.917057	0.958493	0.781191
Mbl2	0.323812	0.384233	0.118753	0.0513238
Ttc9c	0.923483	1.10651	0.376958	0.288187
Vasp	1.06669	1.09992	0.458436	0.480056
1700080E11Rik	0.944523	0.752618	0.921687	0.52035
Tssc4	0.998528	1.01694	0.985234	0.833928
Kif26b	0.889502	0.995562	0.621319	0.9615
Eid3	1.02067	1.02847	0.964179	0.947308
4930539E08Rik	1.08104	0.860981	0.513681	0.23619
Fam92a	0.903634	0.954667	0.287364	0.578294
Ang3	3.96215	4.037	0.00308915	0.00283609
Flt4	1.30475	0.796062	0.690765	0.512377
Gbx2	0.601859	0.805674	0.607252	0.105605
Fam57b	0.976349	0.952101	0.766705	0.55855
Hlx	0.203602	1.96174	0.179341	0.0252291
Prkx	0.981674	1.20252	0.817821	0.120543
Appl2	0.958476	1.07623	0.608763	0.407035
Ces2e	0.944523	1.02847	0.909671	0.947315
Igdcc3	0.857847	0.822625	0.167832	0.113632
Ago2	0.973252	1.06878	0.737737	0.469143
Shfm1	0.876145	0.938899	0.238245	0.465729
Hist1h2ba	1.00196	0.650288	0.992793	0.0570537
Gm16223	0.378237	0.939707	0.510881	0.476451
Crk	0.988109	0.92939	0.880932	0.412628
Mlh1	0.955902	0.992759	0.588339	0.927416
Olfr1087	0.944523	1.13542	0.924506	0.787823
Prkcdbp	0.942081	0.921898	0.486706	0.368152
Ccdc132	1.02563	0.967344	0.754067	0.77898
Smurf1	1.02794	1.00306	0.735754	0.969617
Cd69	0.944523	1.02847	0.910545	0.947728
Dcxr	0.939276	1.42728	0.468819	0.13794
Necab2	0.961198	0.864948	0.631227	0.168113
Usmg5	0.757679	0.937623	0.230913	0.457567
Efcab2	1.02141	1.08232	0.793455	0.380453
Olfr807	0.944523	1.02847	0.914778	0.94932
C1qa	1.99307	2.30068	0.00454791	0.0270949
Fcgr4	1.80459	4.05229	0.0351504	0.0012366
Tmem214	1.03692	0.968919	0.658424	0.698271
Brwd1	0.986049	0.955512	0.860564	0.585025
Hbegf	0.879758	0.704499	0.211093	0.113833
4933402N22Rik	0.872655	1.02847	0.789632	0.947567
Rbks	1.02355	1.37827	0.857461	0.0452165
Zfyve1	1.06207	1.02812	0.483394	0.732352
Eml3	1.14755	1.30728	0.190403	0.048128
Tmem38b	1.22856	1.58272	0.129792	0.0257584
Amer2	0.837581	1.10901	0.128674	0.66197
	0.879675	0.955897	0.222078	0.588009
5330417C22Rik	0.917702	0.920792	0.347879	0.363019
Tex40	1.07174	1.02562	0.429606	0.792226
Ccdc53	0.932879	0.974706	0.568124	0.751248
Col1a2	0.983193	1.18624	0.832496	0.299609
Clec2i	0.561926	0.755519	0.212956	0.351106
Celf2	0.929717	1.06794	0.410105	0.449771
Phactr1	0.792007	0.957137	0.415763	0.597889
Npr1	0.944523	1.02847	0.91579	0.950982
Stx1a	1.02959	0.882348	0.781193	0.617351
Gm11100	0.944523	1.02847	0.922202	0.954074
Map3k2	0.855122	1.16517	0.264099	0.223482
Upb1	1.26803	0.688003	0.482704	0.179785
Rnf139	0.919541	0.900459	0.356484	0.275571
Olfr531	1.33172	0.795494	0.331104	0.638679
Pcif1	1.15831	1.02502	0.175305	0.840845
Riiad1	0.765056	1.23927	0.221246	0.0945231
Tssk3	1.34389	1.29169	0.178425	0.309681
Sympk	1.00537	0.752477	0.946416	0.307169
Aff2	0.955637	0.983549	0.723977	0.85984
Htr6	0.961558	1.01861	0.722392	0.941732
Csdc2	0.784203	0.774017	0.268484	0.0681656
Bcor	0.960292	1.011	0.6239	0.891002
Slfn4	1.3917	1.02847	0.430124	0.947773
Polr2m	0.964446	0.971448	0.658856	0.721123
Fbxo15	0.944876	0.687883	0.573666	0.374384
Il27ra	1.61376	0.644445	0.343879	0.28842
Barhl1	0.890298	0.83315	0.256642	0.111818
Paf1	0.966618	1.13711	0.677789	0.210091
Tsen15	0.858077	0.923753	0.162215	0.37766
Hbs1l	0.880545	0.830663	0.213118	0.422598
Capn7	1.0023	0.962038	0.97696	0.63838
Ccdc183	0.963508	1.02847	0.952213	0.955626
Smarcd2	1.02262	1.20671	0.781857	0.165586
Pcdhb7	0.933638	1.16008	0.46397	0.170153
Dld	0.918349	0.936401	0.350633	0.449886
Dtna	0.803132	0.790869	0.0792054	0.081664
Ttc39d	0.7234	1.00984	0.542241	0.984151
Aimp1	0.911217	1.03915	0.318179	0.64075
Nr2f6	0.998931	0.932466	0.989278	0.42601
Pla2g12b	0.826917	1.02847	0.730626	0.953475
Mmp13	0.928778	1.02847	0.885143	0.948358
Speer5-ps1	1.03445	0.912054	0.920111	0.594835
Olfr675	0.944523	1.02847	0.90998	0.947688
Cnksr3	0.916357	1.30909	0.379103	0.0944974
Zfp101	0.867642	0.873979	0.182057	0.196654
Elmod2	0.765419	0.994678	0.0632383	0.946623
Pfkfb2	1.10983	1.13594	0.327381	0.315943
Phpt1	0.94867	1.04423	0.532911	0.601976
F12	1.19578	0.911849	0.135787	0.340477
Rilpl1	0.948158	0.974159	0.644018	0.746152
Wdr64	0.689395	1.02847	0.490537	0.947569
Dpy30	0.923761	0.994861	0.377715	0.948416
Tsga13	1.41433	0.787137	0.317851	0.673838
Gpr108	0.981958	1.0006	0.820473	0.994004
Fkbp4	0.84676	0.931248	0.14244	0.418975
Gdf10	0.782913	1.04528	0.0754617	0.803232
Gnb5	1.08475	0.744343	0.513584	0.046392
4930581F22Rik	0.522297	1.17347	0.0460203	0.24563
Mapre1	1.13176	1.15021	0.221444	0.185752
Zfp935	0.817702	0.96767	0.106263	0.741763
Ankdd1b	0.529233	1.02847	0.289219	0.947329
Synm	0.970039	1.06724	0.708455	0.454062
Gpc2	0.700448	2.40252	0.47449	0.451156
Ccl9	2.00287	1.14282	0.0907674	0.395873
Slc2a2	0.944523	1.02847	0.91991	0.953495
Ptdss2	0.950145	0.762668	0.544795	0.121904
Casz1	1.216	0.810582	0.648103	0.108887
Slc46a2	1.19206	0.71456	0.642615	0.361908
Dnal4	0.771944	0.973921	0.0820618	0.743928
Hbq1a	0.534907	1.09025	0.307033	0.376494
Abi3	1.72164	1.8268	0.0201828	0.206289
Gper1	1.07589	1.05117	0.412751	0.681517
Rrp15	1.1315	1.19453	0.222201	0.125988
Pof1b	0.944523	1.02847	0.925331	0.954665
Slc11a1	3.67052	4.53342	0.0241318	0.0021719
	0.907532	1.03428	0.501322	0.887559
Pah	1.22694	2.0511	0.457094	0.179614
Theg	0.441175	0.833377	0.162414	0.700998
	0.903954	0.939494	0.515442	0.47184
Krt5	1.06954	0.94477	0.894783	0.662323
Egln1	0.973143	0.850247	0.778235	0.197615
Adam2	0.944523	1.27931	0.9145	0.539608
Magohb	0.882021	1.02282	0.420063	0.779426
G6pdx	1.02436	1.08128	0.768402	0.383309
Smim12	1.07023	1.00603	0.437468	0.939867
Hrh2	0.558281	0.483103	0.276465	0.248496
Mmp25	0.949945	1.02847	0.933984	0.956735
Kcnma1	0.95744	0.92125	0.600548	0.365221
Rel	0.945588	1.01984	0.912047	0.963317
Epgn	0.948236	0.707793	0.796962	0.102888
Serpinb5	0.772665	0.917418	0.55634	0.734091
Cabp2	0.604582	0.836215	0.0643184	0.603208
Rmi1	0.975269	1.10116	0.756585	0.317434
Slc9b1	0.682584	0.747404	0.145134	0.201666
Zc3h11a	0.923887	1.01285	0.37836	0.873004
Neurl3	0.479456	2.44444	0.180374	0.0436477
4933436I01Rik	0.944523	1.02847	0.910705	0.947826
Olfr460	0.69274	1.00457	0.496815	0.991485
Eif4e3	0.960491	1.04075	0.627413	0.630385
Nop56	1.07625	1.02748	0.40691	0.737795
Tmem132d	1.09607	0.978321	0.323176	0.785447
4930549C01Rik	0.944523	1.02847	0.921831	0.954083
Dnajb11	0.920666	0.977833	0.361956	0.780745
Rabgap1	1.00656	1.01068	0.945735	0.912267
Gca	0.885972	0.958912	0.228936	0.613732
Cd248	1.20644	1.05582	0.112369	0.522237
Myf5	0.944523	1.02847	0.73664	0.853399
Tnfaip8l3	0.888638	1.01854	0.549936	0.852484
Arhgef28	0.920837	0.997889	0.36286	0.981678
Akr7a5	0.991666	0.956221	0.916433	0.590737
	0.63003	0.902586	0.204728	0.576134
Ppp1r27	1.02748	1.03233	0.744726	0.704922
Akr1c6	0.944523	0.912124	0.914965	0.8395
4933417G07Rik	1.22911	0.964378	0.0999619	0.658754
Jazf1	1.01537	0.934609	0.858696	0.477094
Mbnl2	1.02527	0.893432	0.757299	0.251256
Tmcc3	0.914079	1.24991	0.330785	0.0969595
Osgin1	1.14212	1.03048	0.210562	0.726276
Adh4	0.944523	1.02847	0.91605	0.950613
Cabin1	1.02551	1.00872	0.755182	0.924072
2810007J24Rik	0.895709	1.19618	0.259479	0.126597
Pim3	0.921463	1.00249	0.365999	0.975083
Cldn5	0.761846	0.577291	0.0611419	0.170403
Olfr1134	0.743332	0.736958	0.516125	0.410763
Dad1	0.911624	0.888173	0.319937	0.23473
Nol12	0.866524	1.07825	0.179336	0.483751
Dscam	0.950896	0.958646	0.549392	0.610121
Oxsr1	0.98188	0.92418	0.819741	0.380005
Ppan	1.31951	1.03599	0.0590547	0.74764
Mcm5	1.14405	0.951857	0.197256	0.558393
	0.860411	1.11302	0.166727	0.268304
Ccdc181	0.884151	0.958193	0.222996	0.606434
Abca14	0.903858	1.02847	0.873039	0.958625
Rtca	1.03044	0.961094	0.712108	0.630362
Ap1m1	0.975961	0.909078	0.763013	0.309123
Atp6v1b2	1.00417	1.0253	0.960174	0.757062
Ankrd13a	0.992485	1.0904	0.924649	0.344893
Gzmf	0.944523	1.02847	0.909517	0.947241
Olfr1166	2.70121	1.02847	0.478216	0.947736
Rsph14	1.15864	1.37723	0.624635	0.0989394
	0.946888	0.928017	0.520283	0.400948
H2-M2	0.890834	1.3416	0.138217	0.384823
Rnf31	1.07371	1.15742	0.4195	0.173991
Stard10	0.981113	0.742913	0.812276	0.0757571
Arpc1a	0.96635	1.06325	0.675432	0.476232
Cat	0.962097	0.954137	0.640447	0.577262
Ndc80	1.87958	1.03628	0.287685	0.898408
Chgb	0.955334	1.11684	0.398203	0.242678
Efcab6	0.864739	0.927604	0.349388	0.411242
Olfml3	1.129	1.98266	0.840303	0.00451003
2410022M11Rik	1.03159	1.10621	0.702341	0.299061
Rem2	1.06474	0.749916	0.683863	0.398355
Pinx1	0.885541	1.13973	0.421633	0.221069
Stk10	1.14203	1.77256	0.402068	0.0129353
Zfp74	0.523206	1.78089	0.163914	0.246012
Slc9a6	1.06869	1.01975	0.445827	0.807682
Diap2	1.0797	0.993301	0.472265	0.943352
Olfr591	0.944523	1.02847	0.915995	0.949886
Ash2l	0.85283	1.01006	0.152623	0.900153
Pno1	0.978402	1.09833	0.84633	0.314996
Mrpl14	0.965795	1.11366	0.728326	0.26649
Grn	1.63687	2.13619	0.0664641	0.00852575
Ghdc	1.07276	1.05183	0.425878	0.54965
Hint1	0.878418	1.02503	0.207477	0.759424
Mgat4e	0.944523	1.02847	0.917573	0.951881
Clec12b	0.944523	1.02847	0.912086	0.948775
Bbs4	0.974259	0.942308	0.747068	0.488217
Ms4a6c	1.08176	1.72081	0.828282	0.023913
Slc25a25	0.966762	1.00331	0.795005	0.97369
Mb	1.203	1.2389	0.684563	0.616529
	1.51757	1.25271	0.0880713	0.207227
Jakmip3	0.244396	0.879597	0.00582135	0.323431
Iqcf1	0.891234	0.871142	0.319522	0.442419
Mrps7	0.88522	0.748156	0.434626	0.0419467
Nucb2	1.06189	1.08597	0.484449	0.36299
Prpf40a	0.96594	1.16283	0.672374	0.166255
Fbxo21	0.989586	1.04421	0.895626	0.602147
Cdk7	1.02884	0.695176	0.726645	0.536541
1700012B09Rik	0.730955	1.08621	0.569482	0.763521
Supv3l1	1.04208	0.939818	0.61834	0.472025
Lrp1	1.09529	1.10311	0.325966	0.298699
Fga	0.944523	1.02847	0.911362	0.948151
Gtf3c4	0.960832	1.03892	0.629618	0.643798
Glyctk	0.931274	0.824147	0.459566	0.135226
Zic1	0.54685	0.899207	0.350181	0.270984
Stmn4	0.918397	0.950839	0.350861	0.548963
Sgcg	0.994349	1.01598	0.968136	0.917575
Pate4	0.944523	1.02847	0.91045	0.947952
Lrrc1	0.991362	0.933002	0.963271	0.712357
1700010B08Rik	0.956146	1.02847	0.941112	0.957758
Pcbp4	1.00774	1.01901	0.922974	0.81447
1110059G10Rik	0.930474	1.01337	0.41478	0.868122
Wfdc1	0.728087	0.805072	0.0894213	0.0919066
Olfr433	0.944523	1.02847	0.914675	0.950382
Alx3	0.799794	0.731724	0.103415	0.202873
Prss34	1.01662	0.783661	0.913999	0.334109
Tango6	0.9531	0.846595	0.570136	0.175399
Gk2	1.26947	1.02847	0.792295	0.951728
Pcid2	0.862767	0.876098	0.172251	0.202555
Sec14l4	0.989673	1.36912	0.950225	0.0691639
Esco2	0.944523	0.730536	0.914207	0.512289
Vps4b	1.0785	1.03675	0.396135	0.659782
Gtse1	1.19285	1.06822	0.521894	0.780338
Arl13a	0.944523	1.02847	0.923293	0.955646
Fam149a	0.91468	0.974196	0.333509	0.746491
Gpatch11	0.646542	0.935985	0.231646	0.447323
Baiap2l1	0.997236	1.22206	0.978372	0.172526
Ube2q2	0.991439	0.976652	0.914129	0.76955
Csf1	1.38519	1.85717	1.92455e-10	0.0175668
1700017D01Rik	2.67885	1.02847	0.501834	0.952913
Dnmt1	0.945619	1.03075	0.511657	0.709932
Olfr259	1.17051	1.07823	0.758148	0.839202
Olfr1079	0.944523	1.02847	0.909441	0.947108
Mmp16	0.790192	0.854222	0.16853	0.391734
Tsnaxip1	0.783843	1.21219	0.310557	0.56272
Notch4	0.948562	0.845451	0.53285	0.290482
Phlda1	0.834608	0.930075	0.124433	0.41213
Papss1	0.964999	1.06591	0.663655	0.461065
Btd	1.00761	1.0255	0.924222	0.755444
Capsl	0.980931	1.05575	0.85355	0.524758
1110004E09Rik	0.969241	1.01258	0.701118	0.875674
Foxc2	1.15327	1.22974	0.181429	0.266218
Plekhj1	0.817907	0.947556	0.104831	0.543041
Bscl2	1.03177	1.03726	0.700896	0.655788
Hadh	1.05263	1.09185	0.542725	0.339011
Fam102b	0.983982	1.13594	0.840199	0.212492
Khdc1b	0.944523	1.02847	0.911024	0.947888
Il7r	0.7821	1.14355	0.251104	0.515202
Adcy1	0.919814	0.893293	0.357744	0.250776
Itih2	0.818928	0.850865	0.530399	0.391635
Osbpl3	0.84208	0.821887	0.186291	0.109001
Amdhd1	0.978204	0.963568	0.925903	0.900859
Ist1	1.04165	0.987621	0.621443	0.876115
Cx3cl1	0.838057	0.898076	0.129216	0.375574
Slc4a1	0.537312	0.439221	0.0137095	0.00887211
Chaf1a	1.01574	0.988994	0.847409	0.962558
Tktl2	0.975741	1.02847	0.967526	0.954131
Rnase2b	0.944523	1.02847	0.912057	0.948965
Olfr370	1.07281	1.02847	0.881688	0.9488
Pigk	1.07888	1.10619	0.394589	0.289039
Cct7	0.980463	0.970033	0.805964	0.708262
Olfr393	0.944523	1.02847	0.911719	0.947989
Clta	0.973229	1.03474	0.737501	0.676084
Atg12	0.460178	0.963575	0.426813	0.651363
5730407I07Rik	0.823275	1.3356	0.554967	0.40216
Exo5	0.907093	1.02542	0.301016	0.756016
Iws1	1.05792	1.01868	0.865091	0.905973
Eppin	0.486474	1.02847	0.250306	0.947917
Mien1	0.982064	0.888787	0.821475	0.236588
Ubxn8	1.14865	1.03667	0.188713	0.660848
Mrps2	1.09797	0.860912	0.319686	0.171258
Gabra6	1.90842	1.02847	0.139132	0.951134
Uckl1	0.855824	1.05816	0.287364	0.50712
Grb2	0.830614	0.928108	0.11917	0.40106
H2-K1	1.00284	1.72979	0.905038	0.138161
Obox6	0.944523	1.02847	0.910551	0.947779
Parvb	1.11138	1.02818	0.281977	0.740012
Mrgpra4	0.944523	0.379315	0.916665	0.102261
Ttc36	0.301157	0.188067	0.110401	0.0529886
Gckr	0.821822	0.821411	0.604328	0.62162
BC055324	1.02202	1.22053	0.791194	0.108221
Dnajb9	0.887424	0.950947	0.232495	0.549782
Zfp108	0.917965	0.954565	0.349762	0.578408
Tmem107	0.881218	0.912047	0.232045	0.321861
Casq1	1.16981	0.749174	0.500279	0.503904
Cd83	1.18245	1.23472	0.578227	0.09606
Cidea	0.910382	1.2911	0.314646	0.0606932
Tet3	1.05759	1.28113	0.80931	0.221156
Mrln	0.911013	1.11889	0.332715	0.266125
Elmo2	0.996576	0.854364	0.965712	0.334317
Med26	0.868984	1.06115	0.184782	0.488711
Ttll1	0.954462	0.90473	0.576728	0.316066
Sfswap	0.947	1.03475	0.521786	0.860742
	0.944523	1.08427	0.912784	0.849485
9330171B17Rik	1.22162	1.21486	0.38906	0.111575
Pin1	0.941281	0.92493	0.481331	0.383833
Fto	1.11753	0.921951	0.54977	0.398893
Grina	1.03327	1.0239	0.688255	0.769574
Pak1ip1	0.970992	1.01626	0.716965	0.84041
Neurod4	0.944523	1.12293	0.916514	0.785596
Olfr945	0.945983	1.02847	0.9291	0.95681
Hspa4	0.735974	0.989614	0.183364	0.896178
Klk1b1	0.944523	1.02847	0.910967	0.947963
Rasgef1a	0.937641	1.01621	0.694876	0.840884
Tnip3	1.47888	1.3277	0.491712	0.460493
4930506M07Rik	0.942236	1.0607	0.487744	0.503374
1700008I05Rik	3.70336	1.02847	0.486551	0.954007
Zbtb12	0.847344	0.988591	0.143507	0.95121
Clmn	0.89592	1.062	0.259527	0.483612
	0.916676	0.332686	0.869881	0.109209
Grsf1	1.02958	0.90261	0.719531	0.28348
4931417E11Rik	1.05602	1.02847	0.905935	0.947475
Lbr	1.04876	0.978722	0.569976	0.789738
Lipf	2.11235	0.858533	0.431853	0.591805
Moxd2	0.944523	1.17151	0.914737	0.689228
Mtss1	1.00992	1.02373	0.901726	0.771586
Olfr912	0.727031	0.140349	0.55902	0.0369526
Nrf1	1.01985	0.937839	0.842616	0.548625
Stat3	1.27838	1.73789	1.75172e-08	0.0334316
Olfr242	0.109254	1.02847	0.025643	0.949336
Rln3	1.34554	1.06633	0.456084	0.895907
Xrcc5	0.836489	1.02389	0.254182	0.769695
4930522N08Rik	1.20663	1.02847	0.662357	0.948471
Crtap	1.15047	1.24162	0.185339	0.0918832
Olfr870	0.832139	1.81466	0.276544	0.533872
Tubgcp3	1.01852	0.964345	0.819041	0.658017
Morn5	1.12118	1.04597	0.555919	0.589567
Gpr88	1.06261	0.678427	0.797121	0.310242
Dsp	0.735073	1.13422	0.619096	0.787307
Ndufb5	0.912443	0.904423	0.323513	0.290405
Cfap97	1.03688	0.95544	0.658816	0.584481
Setd8	1.00243	1.10816	0.975706	0.282708
Angpt2	0.73785	1.03625	0.112255	0.78491
Taf12	0.922711	0.886393	0.372354	0.22602
Wls	1.0577	1.07897	0.50985	0.458137
Dtx1	0.989409	1.0047	0.89386	0.953081
Ncapd2	0.855559	1.02273	0.284183	0.852461
1700104B16Rik	0.478571	1.55879	0.113505	0.0751122
Tom1l2	0.806879	0.988144	0.357182	0.938513
Ydjc	0.944523	0.812083	0.915905	0.657255
Bpifa1	0.721981	1.28506	0.777565	0.709213
Pou5f1	0.794873	1.25995	0.640718	0.534015
Pdap1	0.931738	0.986783	0.421731	0.867792
Sar1a	0.905441	0.988266	0.294667	0.882567
Sh3tc2	0.840634	1.01396	0.136263	0.90515
Mterf2	0.858325	0.872979	0.16269	0.193978
Ebi3	1.18945	1.46744	0.292596	0.0322449
Zc3h13	0.92477	1.05167	0.383005	0.549191
Abcb9	1.0032	0.946569	0.968001	0.517758
Wbscr17	0.892226	0.548585	0.704996	0.347455
Csnk2a2	0.956891	0.891398	0.595944	0.244727
Cecr6	0.86589	0.867252	0.281227	0.29141
Apobr	1.4257	1.43178	0.0728045	0.0378673
Mbd4	0.91935	1.181	0.356927	0.143121
Vmn1r66	0.784603	0.599113	0.654941	0.324863
Vmn1r216	0.645969	0.675122	0.44856	0.347518
	0.904961	1.02847	0.851869	0.949731
Olfr1053	0.944523	1.02847	0.910003	0.947652
Tsg101	0.978188	1.00988	0.784146	0.90196
Vars	1.1123	1.09192	0.270863	0.339207
Atp8b5	1.14204	1.05801	0.566622	0.841689
Trem3	0.721476	1.02847	0.579446	0.96005
Taf8	1.05912	0.961127	0.772945	0.630884
Adrb1	0.941345	0.842064	0.536078	0.174232
Cdrt4	0.401993	1.35106	0.0427251	0.319065
Dynll2	0.953675	0.87164	0.576305	0.19082
Gbp2	1.03203	1.12909	0.698994	0.227661
Hba-x	1.00868	1.02847	0.989065	0.961145
Hk2	1.15442	2.33289	0.62742	0.0481205
Olfr1442	0.944523	1.02847	0.91218	0.948462
Ccdc178	1.1349	0.220655	0.784012	0.0622735
C8a	0.944523	1.02847	0.923597	0.954934
Efhb	1.06595	1.14498	0.726728	0.566981
Krt33a	1.24609	0.306167	0.516596	0.0747181
Tmem63c	0.954143	0.930334	0.574352	0.413801
Shcbp1	0.978612	1.07142	0.919881	0.441363
Phf19	0.988396	0.918876	0.956774	0.45856
Thg1l	0.832675	1.1422	0.507026	0.605607
Olfr493	0.944523	1.02847	0.917106	0.951527
	0.588131	0.504754	0.332132	0.29286
Cd34	1.05775	1.26132	0.509519	0.0812226
Celf1	0.886816	1.067	0.230688	0.477734
Smim23	0.944523	1.02847	0.92445	0.954052
Bag2	1.00104	1.09067	0.989543	0.343801
Mroh4	0.909991	1.0656	0.702127	0.855113
Fgf3	0.74663	0.449827	0.536018	0.0808967
Dazap1	0.972521	0.976433	0.73098	0.767487
Mlf1	1.08342	0.913373	0.376212	0.74391
Klhl30	0.428244	0.498434	0.146094	0.0131251
Tmem161b	0.892806	1.00301	0.24959	0.972375
Fam198a	1.01736	1.09959	0.920115	0.377727
Tnfrsf8	0.944523	1.02847	0.916492	0.950791
Uox	1.11408	1.33349	0.273439	0.267465
1700040L02Rik	1.06374	0.921954	0.486738	0.388191
Mtmr6	0.891825	1.11568	0.246044	0.259321
Otor	0.735881	0.950503	0.602862	0.919842
Creld1	0.87749	0.833909	0.19976	0.123504
Ube3b	0.981686	0.985127	0.817804	0.851452
Cd5l	1.12531	1.02847	0.819375	0.953007
Klf11	0.844013	1.06034	0.378991	0.669098
Olfr1450	1.1783	1.02847	0.714861	0.947326
Snx15	0.904714	0.947635	0.291578	0.692861
Akna	1.25464	1.39125	0.0884475	0.0445264
9130230L23Rik	1.9003	1.02847	0.150297	0.949546
Gtf2a1l	0.821369	0.967697	0.125993	0.70472
Uroc1	1.3034	1.02847	0.609828	0.947967
Slc39a5	0.944523	1.02847	0.911822	0.948481
Ahcyl1	0.98644	0.900772	0.864396	0.276641
Seh1l	1.03485	1.01777	0.675198	0.826143
Reep3	1.05445	1.22106	0.530671	0.139027
Ptprz1	0.972554	1.1716	0.73127	0.15386
Zfp773	0.951335	0.829301	0.673746	0.38922
Lce1i	0.944523	0.489681	0.911893	0.205539
Fezf2	0.827402	0.923572	0.251817	0.376979
Runx1	1.78148	3.11333	0.0220431	0.00123166
Lsm1	0.915428	0.945718	0.336923	0.511735
Hfe2	1.14407	0.779161	0.764865	0.329994
	1.17061	1.12266	0.155809	0.271337
Sypl2	0.89575	0.808942	0.417275	0.213361
Mnat1	0.923039	0.92213	0.374006	0.369366
Vmn1r227	1.44701	0.824779	0.53564	0.659273
1110008P14Rik	1.03613	0.917555	0.664757	0.346843
Grk1	0.745254	1.02847	0.577208	0.947657
Tgm6	0.537618	0.469093	0.310089	0.187227
Lkaaear1	1.12934	1.02847	0.788991	0.947673
Pwp1	0.994147	1.1257	0.941292	0.235383
Ankrd32	0.842348	1.07038	0.135589	0.436765
Anxa8	1.15841	1.4993	0.522264	0.181503
Fmod	1.04611	1.10361	0.58879	0.299728
Fam180a	1.02899	0.826945	0.76745	0.178622
Guca1a	1.20342	1.71914	0.282701	0.104012
	0.944523	1.02847	0.910396	0.947865
Pla2g5	1.02736	1.07306	0.884265	0.846608
Tmem117	0.869136	1.15811	0.234094	0.548728
Ptger4	1.19209	1.25389	0.170021	0.118986
Ulk3	1.03209	1.04612	0.698169	0.58817
Cnot6l	0.970616	1.19351	0.783784	0.129681
Klhl25	1.03888	1.64327	0.849706	0.0198342
Pmel	1.22681	1.56129	0.135715	0.0735705
3930402G23Rik	0.860669	0.872848	0.584119	0.272321
Slc7a13	0.944523	1.02847	0.911957	0.94864
Tnfsf14	0.91162	1.21906	0.879921	0.670927
	0.898973	0.913073	0.270141	0.326289
Olfr113	0.944523	1.02847	0.913193	0.949606
Ak3	0.864298	0.94634	0.174609	0.516128
Trappc5	0.950172	0.930002	0.543986	0.411718
Ppp1r12c	0.939345	0.917294	0.468614	0.345611
Ston1	1.24207	1.02847	0.697091	0.961944
Decr1	0.802418	0.961561	0.0922074	0.640745
Gltscr2	1.0266	0.988235	0.745542	0.882224
Dio2	0.827053	1.12049	0.47908	0.248106
Chtf18	0.907161	1.17315	0.324557	0.162613
Ttl	0.937497	0.862382	0.456779	0.324535
Gm7544	0.831464	0.811423	0.75923	0.438526
Metrn	0.963119	0.619194	0.647473	0.394848
Ndufab1	0.927714	0.880531	0.639628	0.214436
Zdhhc24	0.970012	0.967914	0.709637	0.691024
Acbd6	0.927336	0.932518	0.396821	0.778282
Stc2	0.361105	1.27348	0.0175834	0.248758
N4bp3	0.912556	1.08622	0.32404	0.361761
Pgm3	0.993512	0.996233	0.95658	0.970473
Agr2	0.769391	1.30197	0.167868	0.378073
Pcdh10	0.958558	0.937121	0.704557	0.454402
Cxcl14	0.937072	0.939738	0.454086	0.471164
	0.852356	1.04363	0.284711	0.759177
Rab31	0.978956	1.01081	0.791485	0.892805
Polr1e	0.979816	0.905907	0.800075	0.514082
Slc35b1	0.965922	1.02151	0.671683	0.791323
Apln	0.742443	0.660049	0.0517867	0.0276432
Msmo1	1.06872	1.10139	0.484475	0.304431
Akap3	0.797546	1.02847	0.698447	0.954879
Galnt1	0.91879	0.996877	0.35334	0.968698
Bcl10	0.967706	1.04579	0.687448	0.590597
Olfr1204	0.944523	0.889566	0.921024	0.811201
Atoh8	0.939373	1.10926	0.594034	0.375718
Cyp2c44	1.01421	1.11171	0.874454	0.417947
Ccnyl1	1.01615	0.793257	0.846526	0.0740159
Prtn3	0.807683	0.895092	0.142886	0.335235
Ccdc79	0.975619	0.985669	0.826711	0.916083
Rtn2	0.85907	0.865519	0.164123	0.177189
Ttc21a	1.12745	0.834419	0.624287	0.780042
Smr2	0.948693	1.02847	0.93307	0.956817
Ercc4	0.905634	0.983916	0.309726	0.839568
Syne2	0.90639	1.11969	0.348921	0.435607
Cacng1	1.26658	0.93145	0.454085	0.803213
2610306M01Rik	0.890828	0.829643	0.404977	0.118064
Slc17a8	0.96765	0.989104	0.906025	0.926348
Glrx	1.5429	0.890588	0.025452	0.308224
Ppp1r2-ps9	0.944523	1.02847	0.914284	0.949735
Hdx	0.806878	0.97761	0.114923	0.79382
Mrpl18	0.784611	0.825677	0.0751499	0.11306
Pptc7	0.873947	0.994696	0.277384	0.946764
Cyp4f13	0.921021	0.960474	0.365761	0.630475
Vmn1r82	0.944523	1.02847	0.925307	0.955706
Nudt18	0.826096	1.41984	0.67678	0.58429
Pcnp	0.988422	1.07012	0.884043	0.438009
Zfp729a	0.785057	1.03299	0.0872665	0.816894
Tsta3	0.934692	1.00231	0.439537	0.976901
Vcam1	0.865352	1.05114	0.18797	0.552836
Olfr690	0.944523	1.02847	0.911333	0.948206
1110037F02Rik	1.03604	0.853424	0.720299	0.601915
Traf3ip2	1.16418	0.971106	0.451034	0.766735
Dscaml1	0.825938	1.08764	0.540755	0.355876
Alpk3	1.03152	1.18687	0.911331	0.354722
Nudt2	0.897335	0.935129	0.264482	0.442122
Eif3j1	0.896118	0.951512	0.260247	0.554076
Olfr677	0.944523	1.02847	0.919788	0.953629
C330013J21Rik	0.960676	0.612696	0.668836	0.0397336
Gusb	2.3027	3.06887	0.124412	0.0318552
Muc20	0.904993	0.785676	0.296325	0.286202
Wdr47	0.990916	0.970474	0.908899	0.71226
Rin1	0.872608	0.810574	0.248596	0.234727
Chst13	0.908564	1.02847	0.853004	0.948379
Rlbp1	0.859075	1.13794	0.403796	0.275007
Neurl4	1.04177	1.16855	0.620433	0.15788
Selp	0.738831	0.68233	0.555015	0.36003
Golga5	0.866724	1.0677	0.179797	0.451132
Larp7	0.927663	0.963433	0.398681	0.650224
Lcmt1	0.939078	0.944075	0.466888	0.500278
Olfr716	0.944523	1.50375	0.922771	0.361135
Sgms2	1.26672	1.17129	0.717171	0.465006
Sart3	0.951381	0.993079	0.553044	0.930546
Atp6v0e2	0.99802	0.983911	0.980135	0.839507
Aoc1	0.733122	1.93396	0.438627	0.461072
Olfr733	0.944523	1.03219	0.909642	0.940641
Tmem261	0.630229	1.00439	0.257545	0.956083
Cxadr	2.09065	1.32423	0.0213328	0.177494
Klk10	0.850176	0.906814	0.27673	0.369209
Lrrc41	1.0601	1.01314	0.495215	0.938903
Lama4	1.03376	0.999363	0.686163	0.993676
Tmtc3	1.15704	0.737583	0.75441	0.529255
Cog7	1.0841	1.11577	0.370804	0.260626
Chd8	1.03602	1.17046	0.665643	0.155339
Cwf19l1	0.972298	1.19631	0.729213	0.126442
Scn2b	0.92352	0.919051	0.379375	0.428405
Tgfbi	1.3301	1.43271	0.0560811	0.0364137
Il1b	1.07495	4.00629	0.825994	0.0905926
Ube2a	0.866167	0.919316	0.178568	0.355313
Usb1	1.24797	0.844828	0.155898	0.174076
Spata9	1.34211	0.994268	0.133334	0.959616
Macrod1	1.14595	1.14389	0.193175	0.196934
	0.890637	1.18966	0.54335	0.526747
Tmem208	0.920466	0.921532	0.36096	0.366287
Stpg1	0.988406	0.714889	0.955584	0.069783
Hdac11	0.986467	0.916857	0.881182	0.343616
Has2	0.85944	1.15401	0.567783	0.339181
Pgr	0.886237	0.919559	0.484576	0.775424
Nrde2	1.00303	0.927453	0.969726	0.615755
Col19a1	1.24441	1.07105	0.156404	0.650621
Scnn1a	1.20288	1.57087	0.120379	0.0145577
Zdbf2	0.779371	0.946988	0.201749	0.685507
Nap1l3	0.957884	0.996724	0.710903	0.96712
2310039H08Rik	0.990308	1.08189	0.902842	0.380608
Tbc1d20	0.898715	0.838094	0.269352	0.122288
Cpa3	0.855472	0.625242	0.665571	0.520375
Slc6a3	0.97539	0.344054	0.92279	0.693738
Stk17b	0.907079	0.96321	0.301233	0.64847
Rnls	1.163	0.838	0.169465	0.234183
Epha1	0.817232	0.666802	0.746123	0.597677
Haus4	0.80242	1.14568	0.270352	0.193781
Cox11	0.935886	0.988909	0.446689	0.888884
Sephs1	1.03392	1.11283	0.72625	0.272843
Tead1	0.982866	1.21337	0.829356	0.34814
Tdrp	0.899994	0.851921	0.275385	0.152023
Sept2	1.03056	1.18783	0.711092	0.134793
Tpmt	1.22277	0.946592	0.228268	0.617578
Atp6v1e2	0.927533	0.881819	0.445274	0.270842
Actrt2	0.944523	0.790501	0.92432	0.649046
Parp12	0.956492	1.38087	0.75919	0.0454994
Suz12	0.90245	1.06319	0.282933	0.476637
Orc5	0.970871	0.823757	0.716437	0.108466
Zfp521	0.99017	1.01764	0.945289	0.906131
	0.944523	1.02847	0.914109	0.949999
Tmem59l	0.859366	0.890411	0.164686	0.622537
Emc4	0.922511	0.988291	0.37125	0.882744
Mgst3	0.95516	1.04663	0.590702	0.584452
Klf16	1.05169	1.03534	0.54927	0.671325
Efcab11	0.723028	1.00608	0.591061	0.990852
Slc6a17	0.98715	0.942544	0.871425	0.491204
Prodh	0.740868	0.995486	0.051105	0.954695
Ptprb	0.892104	0.935492	0.246946	0.444267
Slc37a1	1.20306	0.738493	0.122026	0.500351
Rnf180	0.958664	1.07147	0.632941	0.528713
Rnf4	0.961972	1.00295	0.637754	0.970523
BC021614	0.944523	0.779922	0.90989	0.577059
Il17b	1.12588	1.36176	0.669303	0.474927
Aldh18a1	0.857032	0.999896	0.380668	0.998967
Tsc22d4	0.774873	0.683931	0.0862435	0.0285958
Casp6	1.06212	1.27892	0.705902	0.0735775
Chrd	0.921429	1.04825	0.608774	0.626939
Zswim6	0.882856	0.951669	0.219432	0.555271
Ddost	1.16806	1.05181	0.561995	0.548269
Olfr594	0.944523	1.02847	0.910521	0.947839
Ptk2	0.831338	0.881373	0.120107	0.215312
Tfpi2	0.944523	0.883003	0.909342	0.771564
Trp63	0.726942	0.971619	0.0707677	0.916477
	0.953488	1.02847	0.93817	0.956164
Wfs1	1.04512	1.06496	0.595375	0.466414
Hbp1	0.927751	1.23738	0.401843	0.0950782
Anxa10	0.554539	1.8115	0.150013	0.667807
Eogt	0.779346	1.08846	0.071871	0.353187
Ddx59	0.935029	1.00752	0.441836	0.925194
Gng10	0.984286	0.97203	0.843185	0.726458
Derl1	0.987851	1.06016	0.878376	0.494669
Lemd3	1.01954	0.970694	0.811486	0.718848
Scamp1	1.01717	1.00135	0.831723	0.986512
Gm16532	1.00414	0.804192	0.960091	0.102481
Kif1c	0.991895	1.11801	0.91869	0.251803
Cyp2d34	0.947413	1.02847	0.927613	0.952692
2410016O06Rik	0.957661	1.03094	0.602207	0.707946
Cxcl2	0.944523	1.02847	0.922187	0.954039
Slc2a4	1.26882	1.9227	0.135613	0.0913955
Actr3	0.872155	0.992084	0.184968	0.920576
4932442E05Rik	0.944523	1.02847	0.910461	0.947675
1700019L03Rik	1.27905	0.745498	0.469509	0.517963
Ribc1	0.971857	0.937766	0.739767	0.490745
Tatdn1	0.880645	0.7621	0.572493	0.256501
Fiz1	1.03048	0.863403	0.712624	0.358975
Jph2	0.6785	0.959192	0.528257	0.931628
Tex26	1.12045	1.10168	0.502137	0.560539
Rgs10	1.06068	1.16804	0.491467	0.158576
Zfp536	0.998399	1.20768	0.98394	0.115929
Kcns3	1.05824	0.976027	0.506655	0.884037
Wdr53	0.873086	0.8029	0.194238	0.0895943
Oxa1l	0.945807	1.07301	0.661803	0.423494
	0.971467	1.02847	0.962635	0.956943
Mfap3l	1.1133	1.1976	0.585237	0.126303
Tmprss6	0.87327	0.399781	0.666262	0.0678915
Ddx28	0.971861	0.978022	0.725061	0.782714
Six5	0.864785	0.913478	0.256743	0.356292
Plcl2	0.956975	0.994812	0.596595	0.947924
Tmem11	0.88799	1.01476	0.234181	0.854712
Tsku	0.794612	0.842216	0.235948	0.314611
Slc41a2	1.00677	0.967108	0.932527	0.682294
1700123K08Rik	1.19578	0.842137	0.70604	0.678334
Ola1	0.93117	1.00083	0.418428	0.991713
Bpifa5	1.0222	0.752787	0.894616	0.430727
H2-Q2	0.811276	1.39927	0.123423	0.27594
Alg13	0.949301	1.08615	0.539141	0.363427
Olfr599	0.944523	0.989264	0.92328	0.983009
Tmem125	1.08345	1.20255	0.373663	0.120413
Mmp15	0.982452	0.861272	0.938651	0.569078
Nfatc1	1.51519	2.9485	0.0391444	0.0833361
Angptl7	2.39708	0.802356	0.00424322	0.166008
Notch3	1.20325	1.301	0.119864	0.0512704
Phf1	0.93657	1.07445	0.451106	0.415877
Rnf165	0.923974	0.984099	0.428911	0.84136
Ppp2r2b	1.00301	0.946877	0.969924	0.519951
Cdca7l	0.806324	0.902753	0.703929	0.839736
Wisp1	0.749352	0.88997	0.0555488	0.242006
Rnpepl1	1.02115	1.10603	0.794682	0.289284
4930431F12Rik	0.870254	1.02847	0.786803	0.947768
[truncated: 37,430 more rows]
