# Supplementary material for: Possible epigenetic regulatory effect of dysregulated circular RNAs in Alzheimer’s disease model
Source: Sci Rep. 2019 Aug 16;9:11956. doi: 10.1038/s41598-019-48471-z (PMC6697677; doi:10.1038/s41598-019-48471-z)
Supplement: Supplementary file 2 — Dataset 2 [file 41598_2019_48471_MOESM2_ESM.xlsx]

## Sheet: Sheet1
Systematic Name	WT-7mo	WT-12mo	Tg-7mo	Tg-12mo	Ratio B	Ratio C
mmu-miR-706	15.03	10.87	4.952	2.051	0.329474	0.188684
mmu-miR-467e-3p	27.99	0.508	0.1	0.1	0.0035727	0.19685
mmu-miR-452-5p	24.91	1.96	0.533	0.399	0.021397	0.203571
mmu-miR-302c-5p	0.1	6.735	0.1	1.812	1	0.269042
mmu-miR-466g	52.56	5.455	3.92	2.217	0.0745814	0.406416
mmu-miR-20a-3p	0.1	4.306	0.1	1.78	1	0.413377
mmu-miR-466f-3p	70.49	9.74	11.26	4.166	0.159739	0.427721
mghv-miR-M1-8-5p	0.1	17.78	0.1	8.901	1	0.500619
mmu-miR-190b-5p	0.1	13.28	0.1	6.775	1	0.510166
mmu-miR-574-5p	54.63	41.18	31.12	22.35	0.56965	0.542739
mmu-miR-200a-3p	7.816	20.7	16.55	11.46	2.11745	0.553623
mmu-miR-429-3p	4.906	9.963	10.48	7.043	2.13616	0.706916
mmu-miR-574-3p	71.03	7.958	25.23	5.673	0.355202	0.712868
mmu-miR-291b-5p	1.439	13.13	0.188	9.613	0.130646	0.73214
mmu-miR-144-3p	559.4	535.3	427	402.3	0.763318	0.751541
mmu-miR-491-5p	1.112	6.539	0.1	5.055	0.0899281	0.773054
mmu-miR-877-3p	19.61	18.34	11.65	14.56	0.594085	0.793893
mmu-miR-702-3p	17.51	27.52	14.89	21.93	0.850371	0.796875
mmu-miR-490-3p	17.57	26	20.2	21.29	1.14969	0.818846
mmu-let-7f-1-3p	11.14	18.54	11.06	15.19	0.992819	0.81931
mmu-miR-705	5.819	18.36	4.596	15.28	0.789826	0.832244
mmu-miR-671-5p	10.97	14.52	6.707	12.22	0.611395	0.841598
mmu-miR-667-3p	1.7	10.21	2.076	8.754	1.22118	0.857395
mmu-miR-669c-5p	42.44	16.02	25.78	13.84	0.607446	0.86392
mmu-miR-532-3p	4.741	10.62	8.05	9.394	1.69795	0.884557
mmu-miR-290-3p	7.166	17.48	8.403	15.75	1.17262	0.90103
mmu-miR-139-3p	30.03	24.67	22.51	22.51	0.749584	0.912444
mmu-miR-488-3p	116	168.4	127.3	154.3	1.09741	0.916271
mmu-miR-488-5p	116	168.4	127.3	154.3	1.09741	0.916271
mmu-miR-494-3p	273.3	169	220	155.1	0.804976	0.917751
mmu-miR-92b-3p	3.49	14.45	2.223	13.34	0.636963	0.923183
mmu-miR-592-5p	78.84	105	95.88	99.14	1.21613	0.94419
mmu-miR-30c-1-3p	5.868	10.45	2.415	9.9	0.411554	0.947368
mmu-miR-188-5p	7.932	11.23	6.802	10.68	0.857539	0.951024
mmu-miR-669a-5p	23.71	8.673	18.82	8.352	0.793758	0.962989
mmu-miR-203-3p	20.79	29.37	20.83	28.3	1.00192	0.963568
mghv-miR-M1-2-3p	22.67	24.68	23.68	23.83	1.04455	0.965559
mmu-miR-1224-5p	462.3	261.7	498	253.6	1.07722	0.969049
mmu-miR-451a	5572	4145	4786	4106	0.858938	0.990591
mmu-let-7d-3p	20.8	9.645	17.78	9.636	0.854808	0.999067
mmu-miR-467e-5p	14.35	10.45	16.99	10.45	1.18397	1
mmu-miR-694	8.314	0.1	0.1	0.1	0.0120279	1
mmu-miR-875-3p	10.97	0.1	0.1	0.1	0.00911577	1
mmu-miR-330-5p	5.238	9.076	8.177	9.096	1.56109	1.0022
mmu-miR-296-5p	51.36	41.16	65.65	41.59	1.27823	1.01045
mmu-miR-298-5p	11.06	15.89	12.83	16.08	1.16004	1.01196
mmu-miR-199b-3p	42.46	37.18	65.54	37.72	1.54357	1.01452
mmu-miR-700-3p	9.74	20.24	11.16	20.58	1.14579	1.0168
mmu-let-7b-3p	11.48	17.21	11.37	17.5	0.990418	1.01685
mmu-miR-500-3p	125.2	179	186.6	182.3	1.49042	1.01844
mmu-miR-33-5p	195.1	264.5	212	270.7	1.08662	1.02344
mmu-miR-709	1470	748.7	1880	777.6	1.27891	1.0386
mmu-miR-181a-5p	740.8	1264	1118	1328	1.50918	1.05063
mmu-miR-410-3p	916.7	1142	1084	1213	1.1825	1.06217
mmu-miR-191-3p	12.23	20.43	17.72	21.84	1.4489	1.06902
mmu-miR-431-5p	48.9	62.23	60.28	67.62	1.23272	1.08661
mmu-miR-324-3p	41.61	41.69	58.38	45.36	1.40303	1.08803
mmu-miR-30d-5p	503.5	722.8	694.8	790.6	1.37994	1.0938
mmu-miR-193b-3p	177.6	142.4	203.6	156.9	1.1464	1.10183
mmu-miR-326-3p	217.3	242.3	245.7	267.1	1.13069	1.10235
mmu-miR-181c-5p	275	380.3	415.4	419.5	1.51055	1.10308
mmu-miR-423-5p	18.86	12.57	20.59	13.87	1.09173	1.10342
mmu-miR-690	513.6	135.9	360.4	150.9	0.701713	1.11038
mmu-miR-142-5p	41.64	54.87	41.55	61	0.997839	1.11172
mmu-miR-370-3p	61.77	85.23	79.03	94.79	1.27942	1.11217
mmu-miR-135b-5p	246.6	226.7	416.9	252.3	1.69059	1.11292
mmu-miR-744-5p	81.42	66.05	67.37	73.55	0.827438	1.11355
mmu-miR-199a-5p	8.921	11.06	16.98	12.39	1.90337	1.12025
mmu-miR-320-3p	35.1	36.61	43.4	41.07	1.23647	1.12182
mmu-miR-486a-5p	23.14	32.09	33.8	36.03	1.46067	1.12278
mmu-miR-130b-3p	17.43	30.37	18.92	34.34	1.08548	1.13072
mmu-miR-124-5p	70.9	78.29	101.5	88.54	1.43159	1.13092
mmu-miR-770-3p	9.351	12.18	8.437	13.81	0.902256	1.13383
mmu-miR-92a-3p	92.05	82.27	123.7	93.95	1.34383	1.14197
mmu-miR-148b-3p	164.2	118.3	216.3	135.5	1.3173	1.14539
mmu-miR-434-3p	1695	1585	2126	1822	1.25428	1.14953
mmu-miR-143-3p	228.3	313.7	287.3	361.1	1.25843	1.1511
mmu-miR-29b-3p	28196	37466	31949	43485	1.1331	1.16065
mmu-miR-136-5p	2359	3945	3372	4588	1.42942	1.16299
mmu-miR-199b-5p	19.06	16.32	27.3	18.99	1.43232	1.1636
mmu-miR-15b-5p	214.4	178	273.4	207.3	1.27519	1.16461
mmu-let-7i-3p	4.211	5.278	1.648	6.151	0.391356	1.1654
mmu-miR-211-5p	14.52	16.87	24.41	19.7	1.68113	1.16775
mmu-miR-30a-5p	1762	2302	2534	2694	1.43814	1.17029
mmu-miR-331-3p	674.8	598	755.4	700	1.11944	1.17057
mmu-miR-434-5p	286.2	307.6	362.7	360.4	1.2673	1.17165
mmu-miR-324-5p	263.9	306.4	369	359.3	1.39826	1.17265
mmu-miR-330-3p	66.64	88.38	110.6	103.7	1.65966	1.17334
mmu-miR-106b-5p	301.2	304.8	456	359.5	1.51394	1.17946
mmu-miR-874-3p	37.13	56.71	49.19	67.02	1.3248	1.1818
mmu-miR-133a-3p	42.94	34.49	50.45	40.83	1.1749	1.18382
mmu-miR-376a-3p	1762	2051	2008	2438	1.13961	1.18869
mmu-miR-676-3p	61.81	60.57	72.5	72.17	1.17295	1.19151
mmu-miR-145a-5p	22.84	44.7	29.75	53.29	1.30254	1.19217
mmu-miR-145-5p	22.84	44.7	29.75	53.29	1.30254	1.19217
mmu-miR-219a-5p	4185	3435	5760	4110	1.37634	1.19651
mmu-miR-433-3p	83.07	69.47	99.33	83.13	1.19574	1.19663
mmu-miR-15a-5p	1510	1868	1888	2238	1.25033	1.19807
mmu-miR-551b-3p	1046	1272	1389	1524	1.32792	1.19811
mmu-miR-497a-5p	422.5	571.7	786.9	685.3	1.86249	1.19871
mmu-miR-346-5p	20.38	13.08	16.16	15.73	0.792934	1.2026
mmu-miR-17-5p	5.05	12.04	5.911	14.48	1.1705	1.20266
mmu-miR-222-3p	297	493	380	593.2	1.27946	1.20325
mmu-miR-666-3p	11.95	12.35	13.99	14.87	1.17071	1.20405
mmu-let-7b	4606	4596	6628	5535	1.43899	1.20431
mmu-miR-328-3p	95.64	74.43	109.8	89.65	1.14806	1.20449
mmu-miR-369-5p	288.3	260.1	395.8	314.4	1.37288	1.20877
mmu-miR-29b-1-5p	21.29	14.33	24.98	17.33	1.17332	1.20935
mmu-miR-193a-3p	69.28	88.54	83.67	107.1	1.20771	1.20962
mmu-miR-193-3p	69.28	88.54	83.67	107.1	1.20771	1.20962
mmu-miR-30e-5p	1465	1830	2013	2215	1.37406	1.21038
mmu-miR-142-3p	364.8	385.8	375.9	468.7	1.03043	1.21488
mmu-miR-9-3p	6529	7691	10653	9345	1.63164	1.21506
mmu-miR-449a-5p	9.957	12.58	7.623	15.29	0.765592	1.21542
mmu-miR-134-5p	1.393	8.995	1.676	10.94	1.20316	1.21623
mmu-miR-34b-3p	9.885	11.13	12.72	13.54	1.2868	1.21653
mmu-miR-342-3p	793.1	943.4	1105	1148	1.39327	1.21688
mmu-miR-345-5p	224.6	251	303.4	305.5	1.35085	1.21713
mmu-miR-7b-5p	730.8	485.1	631.6	591.1	0.864258	1.21851
mmu-miR-19a-3p	45.22	32.43	47.31	39.61	1.04622	1.2214
mmu-miR-27a-3p	830.2	1240	1270	1517	1.52975	1.22339
mmu-miR-130a-3p	477.6	765	752	936	1.57454	1.22353
mmu-miR-433-5p	38.4	23.71	47.05	29.01	1.22526	1.22353
mmu-miR-150-5p	103.7	149.6	157.5	183.8	1.5188	1.22861
mmu-miR-20b-5p	60.54	56.78	86.56	69.83	1.4298	1.22983
mmu-miR-29a-5p	33.6	73.81	46.44	90.9	1.38214	1.23154
mmu-miR-149-5p	260.4	300.7	368.1	370.4	1.41359	1.23179
mmu-miR-101b-3p	518.7	687.4	655.1	846.9	1.26297	1.23203
mmu-let-7c-2-3p	21.06	24.94	29.23	30.73	1.38794	1.23216
mmu-miR-197	43.62	15.85	59.87	19.53	1.37254	1.23218
mmu-miR-873-5p	131.3	158	172.6	194.7	1.31455	1.23228
mmu-miR-124-3p	18393	28844	26166	35568	1.42261	1.23312
mmu-miR-362-3p	85.6	62.07	129.8	76.6	1.51636	1.23409
mmu-miR-151-5p	630.8	567.4	919.9	700.7	1.45831	1.23493
mmu-miR-674-3p	89.58	82.09	127.5	101.4	1.42331	1.23523
mmu-miR-34c-5p	217.7	177.6	316.3	220.2	1.45292	1.23986
mmu-miR-181b-5p	231.5	331.4	360	411	1.55508	1.24019
mmu-miR-29c-5p	247.8	201.4	321.6	250.3	1.29782	1.2428
mmu-miR-300-3p	1255	1354	1677	1683	1.33625	1.24298
mmu-miR-139-5p	651.7	804	795.2	1000	1.22019	1.24378
mmu-miR-99b-5p	163	182.6	270.2	227.2	1.65767	1.24425
mmu-miR-760-5p	4.262	6.777	3.061	8.443	0.718207	1.24583
mmu-miR-127-5p	13.45	21.64	14.68	26.99	1.09145	1.24723
mmu-miR-25-3p	124.5	98.12	156.7	122.4	1.25863	1.24745
mmu-miR-30a-3p	160.2	203	216.7	253.4	1.35268	1.24828
mmu-miR-384-5p	329.9	305.6	421.3	381.6	1.27705	1.24869
mmu-miR-384-3p	48.2	62.14	44.4	77.62	0.921162	1.24911
mmu-miR-140-3p	177.5	290.1	293.4	362.4	1.65296	1.24922
mmu-miR-148a-3p	243.3	195.1	323.5	243.8	1.32963	1.24962
mmu-miR-380-3p	185.2	124.9	209.6	156.5	1.13175	1.253
mmu-miR-344-3p	251.3	245.1	288.4	307.3	1.14763	1.25377
mmu-miR-712-5p	16.36	16.03	17.93	20.1	1.09597	1.2539
mmu-miR-350-3p	228.8	178.7	321.4	224.5	1.40472	1.2563
mmu-let-7c-1-3p	3.678	6.028	6.28	7.577	1.70745	1.25697
mmu-miR-30b-5p	1261	2064	2181	2595	1.72958	1.25727
mmu-miR-30e-3p	200.2	255.6	261.9	321.6	1.30819	1.25822
mmu-miR-19b-3p	296	260	398.9	327.5	1.34764	1.25962
mmu-miR-708-5p	2.322	7.517	0.0433	9.471	0.0186477	1.25994
mmu-miR-361-5p	349.1	382.3	495	481.9	1.41793	1.26053
mmu-miR-32-5p	20.78	31.6	24.92	39.84	1.19923	1.26076
mmu-miR-496-5p	119.1	141.5	144.2	178.4	1.21075	1.26078
mmu-miR-496a-5p	119.1	141.5	144.2	178.4	1.21075	1.26078
mmu-miR-301a-3p	447.5	576.3	610.3	727.5	1.3638	1.26236
mmu-miR-409-5p	93.23	78.19	117.7	98.75	1.26247	1.26295
mmu-miR-20a-5p	118.7	112.8	179.2	142.5	1.50969	1.2633
mmu-miR-672-5p	49.81	30.71	40.2	38.82	0.807067	1.26408
mmu-miR-484	34.88	54.57	61.14	69.03	1.75287	1.26498
mmu-miR-153-3p	1976	1953	2284	2472	1.15587	1.26575
mmu-miR-341-3p	137.2	140.3	177.8	177.8	1.29592	1.26728
mmu-miR-652-3p	390.7	409.5	563.2	519.6	1.44152	1.26886
mmu-miR-31-5p	75.09	75.43	96.49	95.78	1.28499	1.26979
mmu-miR-181a-1-3p	60.88	82.75	82.87	105.1	1.3612	1.27009
mmu-miR-455-3p	7.808	10.86	12.57	13.81	1.60989	1.27164
mmu-miR-872-5p	97.44	119	146.6	151.4	1.50452	1.27227
mmu-miR-223-3p	52.68	64.68	68.3	82.38	1.29651	1.27365
mmu-miR-7a-5p	1719	1113	1592	1418	0.92612	1.27403
mmu-miR-129-5p	252.8	267.4	374.5	340.9	1.48141	1.27487
mmu-miR-101a-3p	1769	2340	2272	2987	1.28434	1.2765
mmu-miR-17-3p	8.893	16.58	12.28	21.21	1.38086	1.27925
mmu-let-7c	7789	7386	11127	9456	1.42855	1.28026
mmu-miR-24-1-5p	35.56	45.91	47.07	58.89	1.32368	1.28273
mmu-miR-29c-3p	11769	11727	14759	15060	1.25406	1.28422
mmu-miR-204-5p	1168	1050	1920	1352	1.64384	1.28762
mmu-miR-376a-5p	72.03	89.77	80.86	115.7	1.12259	1.28885
mmu-miR-34b-5p	386	223.3	538.7	288.1	1.3956	1.29019
mmu-miR-7a-1-3p	92.62	89.75	134.7	115.8	1.45433	1.29025
mmu-miR-16-5p	2077	2548	2824	3288	1.35965	1.29042
mmu-miR-30c-5p	1951	3783	3158	4883	1.61866	1.29077
mmu-miR-340-5p	311.3	257.2	396.8	332	1.27465	1.29082
mmu-miR-29a-3p	18085	18975	24032	24518	1.32884	1.29212
mmu-miR-24-2-5p	47.15	75.05	58.59	97.25	1.24263	1.2958
mmu-miR-340-3p	70.08	74.58	95.59	96.82	1.36401	1.2982
mmu-miR-378-5p	75.81	127.4	126.1	165.4	1.66337	1.29827
mmu-miR-378a-5p	75.81	127.4	126.1	165.4	1.66337	1.29827
mmu-miR-467a-3p	57.23	6.686	17.98	8.683	0.314171	1.29868
mmu-let-7e	2482	2353	3606	3056	1.45286	1.29877
mmu-miR-26b-5p	1791	1920	2475	2502	1.38191	1.30313
mmu-miR-93-5p	140.9	112.6	192.4	146.9	1.36551	1.30462
mmu-miR-598-3p	529.4	295.9	715.4	386.3	1.35134	1.30551
mmu-miR-128-3p	12626	8096	18156	10576	1.43799	1.30632
mmu-miR-27b-3p	1045	1253	1603	1637	1.53397	1.30646
mmu-miR-543-3p	169.8	100.3	221.4	131.1	1.30389	1.30708
mmu-miR-485-5p	43.08	32.64	57.45	42.7	1.33357	1.30821
mmu-miR-487b-3p	375.9	304.9	558.1	399.1	1.4847	1.30895
mmu-miR-505-3p	11.24	7.614	17.06	9.978	1.51779	1.31048
mmu-miR-23a-3p	2120	1768	2899	2317	1.36745	1.31052
mmu-miR-125a-3p	11.71	16.56	9.932	21.75	0.848164	1.31341
mmu-miR-323-3p	56.84	53.83	83.63	71	1.47132	1.31897
mmu-miR-210-3p	50.08	53.52	61.56	70.6	1.22923	1.31913
mmu-miR-337-3p	141.7	108.8	167.4	143.8	1.18137	1.32169
mmu-miR-107-3p	2699	2520	3478	3332	1.28863	1.32222
mmu-let-7d	3761	3023	5428	4004	1.44323	1.32451
mmu-miR-195a-5p	526.7	898.9	1099	1193	2.08658	1.32718
mmu-miR-195-5p	526.7	898.9	1099	1193	2.08658	1.32718
mmu-miR-181d-5p	105.2	154.3	167.2	204.8	1.58935	1.32728
mmu-miR-532-5p	61.88	65.99	80.26	87.59	1.29703	1.32732
mmu-miR-140-5p	290.6	297.6	382.7	395.5	1.31693	1.32897
mmu-miR-24-3p	2660	2949	3618	3923	1.36015	1.33028
mmu-miR-26a-5p	7783	9913	11647	13239	1.49647	1.33552
mmu-let-7a	12074	9674	15903	12950	1.31713	1.33864
mmu-miR-138-5p	1020	1231	1256	1653	1.23137	1.34281
mmu-miR-221-3p	1498	1003	1710	1353	1.14152	1.34895
mmu-let-7i	3814	3063	4957	4138	1.29969	1.35096
mmu-miR-152-3p	57.01	52.09	78.51	70.41	1.37713	1.3517
mmu-miR-125a-5p	793.8	670.3	1093	907	1.37692	1.35313
mmu-miR-376b-3p	509	453	594.4	613.5	1.16778	1.3543
mmu-miR-708-3p	3.949	8.425	4.496	11.47	1.13852	1.36142
mmu-miR-300-5p	129.5	99.75	140.6	136	1.08571	1.36341
mmu-miR-125b-5p	11776	9403	16609	12822	1.41041	1.36361
mmu-miR-9-5p	8337	8048	12570	10993	1.50774	1.36593
mmu-miR-301b-3p	4.319	8.99	5.313	12.32	1.23015	1.37041
mmu-miR-31-3p	26.06	31.38	37.23	43.09	1.42863	1.37317
mmu-miR-154-3p	215.9	168.3	275.7	231.2	1.27698	1.37374
mmu-miR-872-3p	10.29	14.31	16.5	19.66	1.6035	1.37386
mmu-let-7f	13618	10200	16828	14025	1.23572	1.375
mmu-miR-154-5p	597.8	432.3	838.7	595.6	1.40298	1.37775
mmu-miR-1a-3p	201.4	144.4	244	199.5	1.21152	1.38158
mmu-miR-338-3p	4406	4611	5550	6390	1.25965	1.38582
mmu-miR-365-3p	344.6	212.5	418.7	294.9	1.21503	1.38776
mmu-miR-146b-5p	135.6	152.9	210.2	212.6	1.55015	1.39045
mmu-miR-136-3p	757.7	537.5	935.4	747.7	1.23453	1.39107
mmu-miR-30c-2-3p	19.91	18.35	26.59	25.56	1.33551	1.39292
mmu-miR-28a-5p	19.03	18.37	28.62	25.61	1.50394	1.39412
mmu-miR-28-5p	19.03	18.37	28.62	25.61	1.50394	1.39412
mmu-miR-337-5p	105.8	83.67	147.2	116.9	1.3913	1.39716
mmu-miR-185-5p	366.9	284.7	474.9	399.4	1.29436	1.40288
mmu-miR-379-5p	370.8	456.8	498.5	640.9	1.34439	1.40302
mmu-miR-383-5p	78.59	88.26	110.4	123.9	1.40476	1.40381
mmu-miR-539-5p	21.22	14.89	18.44	20.91	0.868992	1.4043
mmu-miR-218-5p	3813	3062	4583	4318	1.20194	1.41019
mmu-miR-135a-5p	517.6	623.9	712.1	881.2	1.37577	1.41241
mmu-miR-103-3p	1868	1483	2516	2095	1.3469	1.41268
mmu-miR-127-3p	2397	2126	3085	3005	1.28703	1.41345
mmu-miR-582-5p	260.7	246.4	367.9	349.2	1.4112	1.41721
mmu-miR-126-5p	150.7	142.5	189.1	202.6	1.25481	1.42175
mmu-miR-382-3p	108.4	60.78	136.2	86.54	1.25646	1.42382
mmu-miR-129-3p	3208	2678	4861	3818	1.51527	1.42569
mmu-miR-382-5p	471.6	318.1	588.2	453.6	1.24724	1.42597
mmu-miR-100-5p	608	404.7	841	579.6	1.38322	1.43217
mmu-miR-411-5p	259.2	250.6	295	359.1	1.13812	1.43296
mmu-miR-322-5p	89	85.75	145.2	123	1.63146	1.4344
mmu-miR-411-3p	206.8	245.9	279.9	352.8	1.35348	1.43473
mmu-miR-329-3p	330.9	169.3	499.8	242.9	1.51043	1.43473
mmu-miR-98-5p	703.8	415.7	790.2	600.4	1.12276	1.44431
mmu-miR-299a-5p	104.1	74.56	132.1	107.7	1.26897	1.44447
mmu-let-7g	7015	5546	9280	8012	1.32288	1.44464
mmu-miR-377-3p	331.4	324.7	405.8	469.1	1.2245	1.44472
mmu-miR-335-3p	24.66	40.81	38.09	58.98	1.54461	1.44523
mmu-miR-21a-5p	1881	2073	2836	2996	1.50771	1.44525
mmu-miR-21-5p	1881	2073	2836	2996	1.50771	1.44525
mmu-miR-23b-3p	2167	2118	3196	3066	1.47485	1.44759
mmu-miR-376c-3p	121.7	111.5	163.6	161.8	1.34429	1.45112
mmu-miR-325-3p	17.69	14.88	22.55	21.64	1.27473	1.4543
mmu-miR-99a-5p	1351	897.5	1925	1307	1.42487	1.45627
mmu-miR-138-1-3p	33.5	51.11	44.35	74.53	1.32388	1.45823
mmu-miR-126-3p	2092	2017	2571	2951	1.22897	1.46306
mmu-miR-132-3p	1651	1347	2652	1973	1.6063	1.46474
mmu-miR-409-3p	56.06	53.91	81.16	79.08	1.44773	1.46689
mmu-miR-186-5p	64.43	75.39	92.4	111	1.43411	1.47234
mmu-miR-467b-5p	24.83	19.03	31.8	28.05	1.28071	1.47399
mmu-miR-425-5p	93.42	65.43	132.6	96.7	1.4194	1.47792
mmu-miR-421-3p	9.801	12.48	8.072	18.53	0.823589	1.48478
mmu-miR-369-3p	239.2	141.4	226.6	210.4	0.947324	1.48798
mmu-miR-137-3p	2225	2075	2727	3089	1.22562	1.48867
mmu-miR-495-3p	631.2	402	858.4	600.8	1.35995	1.49453
mmu-miR-186-3p	10.27	11.42	10.73	17.1	1.04479	1.49737
mmu-miR-431-3p	8.493	6.766	8.94	10.14	1.05263	1.49867
mmu-miR-541-5p	127.4	100.9	167.7	151.6	1.31633	1.50248
mmu-miR-34a-5p	1610	993.9	2350	1495	1.45963	1.50418
mmu-miR-22-5p	119.2	60.33	156.1	91.47	1.30956	1.51616
mmu-miR-381-3p	255.7	292.5	405.4	443.5	1.58545	1.51624
mmu-miR-190-5p	54.93	59.55	61.05	90.51	1.11141	1.5199
mmu-miR-190a-5p	54.93	59.55	61.05	90.51	1.11141	1.5199
mmu-miR-22-3p	2226	2101	3144	3196	1.4124	1.52118
mmu-miR-212-3p	712.1	422.4	463.1	648.1	0.65033	1.53433
mmu-miR-376b-5p	323.4	176.2	407.4	270.7	1.25974	1.53632
mmu-miR-202-3p	209.1	25.57	112.6	39.3	0.538498	1.53696
mmu-miR-335-5p	514.8	390.3	648	603.2	1.25874	1.54548
mmu-miR-448-3p	12.62	5.443	13.49	8.43	1.06894	1.54878
mmu-miR-674-5p	9.784	12.11	10.83	18.76	1.10691	1.54913
mmu-miR-342-5p	19.88	15.04	21.84	23.48	1.09859	1.56117
mmu-miR-133b-3p	68.81	52.12	102.3	81.53	1.4867	1.56427
mmu-miR-200b-3p	4.294	4.462	12.17	6.984	2.83419	1.56522
mmu-miR-192-5p	37.42	50.74	67.37	80.4	1.80037	1.58455
mmu-miR-101a-5p	0.1	5.209	0.1	8.319	1	1.59704
mmu-miR-878-3p	18.99	1.157	4.396	1.861	0.23149	1.60847
mmu-miR-194-5p	52.38	59.12	96.26	96.49	1.83772	1.6321
mmu-miR-338-5p	9.4	9.83	7.96	16.12	0.846809	1.63988
mmu-miR-485-3p	3.847	1.452	0.405	2.388	0.105277	1.64463
mmu-miR-99b-3p	5.542	2.937	5.031	4.854	0.907795	1.65271
mmu-miR-450a-5p	11.32	6.936	15.79	11.63	1.39488	1.67676
mmu-miR-374b-5p	28.49	30.25	58.08	50.87	2.03861	1.68165
mmu-miR-96-5p	12.47	11.09	27.08	18.79	2.17161	1.69432
mmu-miR-125b-2-3p	4.461	6.065	1.112	10.29	0.249271	1.69662
mmu-miR-362-5p	8.269	9.149	11.28	16.39	1.36413	1.79145
mmu-miR-499-5p	10.81	8.234	14.23	15.19	1.31637	1.84479
mmu-miR-467b-3p	125.7	9.572	98.97	19.48	0.787351	2.0351
mmu-miR-146a-5p	79.33	51.27	89.38	104.8	1.12669	2.04408
mmu-miR-540-5p	6.884	4.748	9.896	9.762	1.43754	2.05602
mmu-miR-187-3p	0.1	2.164	0.1	4.885	1	2.25739
mmu-miR-540-3p	0.1	2.58	0.0231	6.499	0.231	2.51899
mmu-miR-744-3p	52.12	5.921	53.03	15.99	1.01746	2.70056
mmu-miR-697	34.31	2.056	15.9	6.187	0.463422	3.00924
mmu-miR-297b-3p	12.56	0.12	3.214	0.413	0.255892	3.44167
mmu-miR-182-5p	0.1	0.1	0.1	1.072	1	10.72
mmu-miR-206-3p	4.21	0.1	19.54	19.45	4.64133	194.5
