# Supplementary material for: Possible epigenetic regulatory effect of dysregulated circular RNAs in Alzheimer’s disease model
Source: Sci Rep. 2019 Aug 16;9:11956. doi: 10.1038/s41598-019-48471-z (PMC6697677; doi:10.1038/s41598-019-48471-z)
Supplement: Supplementary file 3 — Dataset 3 [file 41598_2019_48471_MOESM3_ESM.xlsx]

## Sheet: Sheet1
circRNA	[Con-12M_1](normalized)	[Con-12M_2](normalized)	[TG-12M_1](normalized)	[TG-12M_2](normalized)	[Con-7M_1](normalized)	[Con-7M_2](normalized)	[TG-7M_1](normalized)	[TG-7M_2](normalized)
mmu_circRNA_42471	5.23197	5.00325	5.30196	5.15614	5.23197	5.19329	5.11026	5.04147
mmu_circRNA_38777	7.05052	6.72791	6.8719	6.85953	7.19721	7.53673	7.47775	7.13634
mmu_circRNA_000469	6.71595	6.67418	6.53624	6.69522	7.00912	7.05052	6.91997	7.02271
mmu_circRNA_41150	8.02462	8.41389	7.62205	8.37992	7.9003	7.6775	7.63753	8.30777
mmu_circRNA_32924	7.22279	7.30378	7.26678	7.24733	7.37503	7.07948	7.25561	7.27437
mmu_circRNA_32304	7.25974	7.60501	7.25561	7.12217	7.54882	7.44759	7.57601	7.30947
mmu_circRNA_42733	6.38693	6.04438	6.21552	6.04711	6.04984	6.31401	6.68035	6.07279
mmu_circRNA_21485	6.30605	6.36248	6.45326	6.57553	6.3685	6.39123	6.24078	6.4512
mmu_circRNA_39899	5.39463	5.41797	5.11547	5.32677	5.12047	5.19329	5.17607	5.21154
mmu_circRNA_29986	8.14847	8.19121	8.43931	8.18115	8.07347	8.32249	8.09539	8.34499
mmu_circRNA_44901	6.35093	6.01749	6.32473	6.3685	6.17179	6.19598	6.4189	6.08745
mmu_circRNA_004212	9.76694	9.67265	9.25119	9.17679	9.8856	10.1039	9.81773	9.78023
mmu_circRNA_017320	7.57506	7.24673	7.02063	6.95201	7.55266	7.24555	7.18549	6.97727
mmu_circRNA_23286	7.84235	8.21583	7.80413	8.0396	7.68999	7.48733	8.04097	7.95456
mmu_circRNA_19368	6.34317	6.84234	6.3685	7.06709	6.66622	6.61102	6.3174	6.87228
mmu_circRNA_23144	7.16741	7.04984	9.08655	7.14465	7.37014	7.58519	8.25665	7.34928
mmu_circRNA_19667	5.54691	5.90236	5.97153	5.7262	5.59059	5.42952	5.47072	5.95999
mmu_circRNA_19407	9.55087	9.512	9.54231	9.50779	9.54013	9.52851	9.8915	9.56938
mmu_circRNA_21641	8.19506	8.57045	8.42495	8.48268	8.42626	8.01715	7.56819	8.24153
mmu_circRNA_24294	7.2258	7.2972	7.18982	7.46199	7.16804	7.11341	6.769	7.15734
mmu_circRNA_25121	6.2656	6.26678	6.28076	5.86417	6.30605	6.47876	6.68035	6.09802
mmu_circRNA_20560	5.24382	5.25567	5.16606	5.48386	4.75131	4.8217	4.57228	4.90906
mmu_circRNA_32022	6.02305	6.37611	5.62205	6.00139	5.91138	6.06608	6.35093	6.1972
mmu_circRNA_22404	6.46556	6.69565	6.54302	6.57553	6.62296	6.57364	6.54881	6.7108
mmu_circRNA_45113	6.28539	6.25738	6.19228	6.53624	6.52061	6.44707	6.27262	6.35974
mmu_circRNA_30516	6.69609	6.98797	6.7108	6.89897	6.86495	6.66799	6.49184	6.68912
mmu_circRNA_33860	5.93368	5.70907	5.66355	5.8811	6.00561	5.95999	5.72961	5.45129
mmu_circRNA_36251	5.92331	6.02651	6.07145	5.81537	5.91138	6.07279	6.24078	6.08745
mmu_circRNA_19130	7.80574	7.39339	8.04097	7.95165	6.63571	6.207	6.03065	6.42311
mmu_circRNA_35276	4.7992	5.1385	4.97522	5.04147	4.99761	4.9163	4.71486	4.99761
mmu_circRNA_23364	6.4584	6.65104	6.47116	6.85096	6.61654	6.09538	6.09406	6.33873
mmu_circRNA_25921	10.1484	10.615	10.2892	10.7681	10.0885	10.5372	10.8192	11.1035
mmu_circRNA_28157	5.77312	5.82016	5.74818	5.69695	5.85563	5.80975	5.83446	5.67065
mmu_circRNA_41925	7.00772	7.04984	6.92035	7.11243	7.05528	6.94177	7.38909	7.03548
mmu_circRNA_29981	9.09918	9.27263	9.26121	9.32769	9.21325	9.19167	9.79979	9.43254
mmu_circRNA_34880	10.6006	10.9757	10.3455	10.5103	10.5158	10.7817	11.0399	11.1956
mmu_circRNA_21385	6.44397	6.4294	6.26091	6.24673	6.3685	6.41573	6.81857	6.50878
mmu_circRNA_012725	10.3699	10.2096	10.0803	10.0247	10.6525	10.7308	10.4924	9.8422
mmu_circRNA_24830	8.53697	8.316	8.71317	8.56677	8.31515	8.48281	8.19568	8.39205
mmu_circRNA_28257	5.4939	5.52163	5.61102	5.45129	5.31102	5.42952	5.17607	5.70216
mmu_circRNA_007240	6.52551	6.29576	6.26091	6.56032	6.5058	6.5058	6.2992	6.35093
mmu_circRNA_39116	6.28539	6.97297	6.24673	7.00702	6.59804	6.3998	6.2992	6.97154
mmu_circRNA_31043	7.93442	8.30049	8.12137	8.42048	7.93663	7.86998	8.11406	8.29605
mmu_circRNA_22672	8.33133	8.23242	8.1564	8.01715	8.27816	8.21128	8.17305	7.9127
mmu_circRNA_016283	4.99761	5.34902	5.21518	5.24382	5.04694	5.08147	5.08413	5.04147
mmu_circRNA_33887	7.37612	7.63956	7.75634	7.64678	7.06069	7.41045	6.98584	7.63231
mmu_circRNA_40702	5.13337	4.90906	4.90304	4.90906	4.90906	4.8675	5.23197	4.92648
mmu_circRNA_19133	6.75404	6.58025	6.45326	6.68211	6.92703	6.99045	6.95201	6.83446
mmu_circRNA_21237	8.00299	7.58402	8.35865	7.93276	8.43918	8.40261	8.19075	7.77519
mmu_circRNA_32423	6.68211	6.51075	6.59758	6.33203	6.56509	6.29805	6.74986	6.25855
mmu_circRNA_18959	6.35974	6.53624	5.74818	6.68211	6.2656	6.16238	5.95999	6.57836
mmu_circRNA_001878	6.00139	6.72791	6.02097	6.53624	6.41256	6.16238	6.11503	6.76237
mmu_circRNA_45453	8.72088	9.12509	8.60848	8.52478	8.59793	8.95556	9.38835	9.15616
mmu_circRNA_008322	8.07179	7.93682	7.70779	8.0529	8.00808	7.65374	7.7039	7.92722
mmu_circRNA_44672	6.03203	6.61746	6.67418	6.2264	6.49084	6.4294	6.09406	5.80089
mmu_circRNA_41871	5.71509	5.41797	5.39463	5.3468	5.60733	5.4939	5.51573	5.51966
mmu_circRNA_41748	7.85135	7.57813	7.24792	7.54978	8.06676	7.60733	8.21705	7.3907
mmu_circRNA_33642	5.41588	5.48185	5.11547	5.19563	5.29049	5.25331	5.70735	5.72961
mmu_circRNA_39852	8.96605	9.00668	9.05223	9.1682	8.91064	8.82635	8.2503	8.9701
mmu_circRNA_44668	8.99806	8.79157	9.03471	9.0718	9.16522	9.05036	8.75238	8.85701
mmu_circRNA_27549	4.69503	4.9324	4.85354	4.97398	4.61842	4.9163	4.68454	4.90906
mmu_circRNA_45027	4.95831	5.17607	5.16606	5.09999	4.99761	4.8675	4.66078	5.21154
mmu_circRNA_009418	5.17607	5.08147	5.2766	5.08147	5.40744	5.31102	5.31776	5.17607
mmu_circRNA_017208	5.30196	5.57743	5.23556	5.39463	5.51573	5.14599	4.87925	5.21154
mmu_circRNA_28193	7.31938	7.60269	7.1586	7.59712	7.72494	7.69892	7.33399	7.63231
mmu_circRNA_24663	7.49085	7.61286	7.67397	7.11243	7.41969	7.35314	7.45481	7.66755
mmu_circRNA_20715	7.56985	7.40514	7.49385	7.13314	7.43827	7.52991	7.91251	7.33734
mmu_circRNA_19200	4.56468	4.86596	4.56215	4.61588	4.68454	4.56468	4.36894	4.75466
mmu_circRNA_45300	4.7992	4.74796	4.7992	4.71486	4.75131	4.77456	4.50909	4.83057
mmu_circRNA_45984	6.49984	6.80008	6.35589	6.80493	6.6733	6.82892	6.78708	6.88034
mmu_circRNA_32228	5.81937	5.83129	5.95999	5.75153	6.06608	6.26208	6.47876	5.82335
mmu_circRNA_45151	6.40619	6.39016	5.89329	6.02651	6.43774	6.43982	6.47876	6.65463
mmu_circRNA_29781	5.23197	5.41797	5.39463	5.27202	5.16237	5.19329	5.13594	5.45129
mmu_circRNA_013668	10.3947	10.3668	10.2753	10.2169	10.543	10.5186	10.59	10.3333
mmu_circRNA_34867	6.8719	6.51075	6.68211	6.31966	6.41995	6.3685	6.81857	6.39873
mmu_circRNA_29536	7.2767	6.82296	6.97297	6.89897	7.04916	7.1929	7.2067	6.80493
mmu_circRNA_21304	7.71981	7.85018	7.74441	7.55985	7.59105	7.4911	7.82037	7.19537
mmu_circRNA_40186	7.79685	7.32361	7.47142	7.29691	7.48758	7.65015	7.92407	7.20609
mmu_circRNA_25635	5.42638	5.18354	5.43681	5.83129	5.34902	5.41797	5.61471	5.57838
mmu_circRNA_21700	6.15733	5.80089	5.85329	6.15733	5.77312	5.61287	5.41797	5.74482
mmu_circRNA_29354	7.21553	7.2064	7.11113	6.89367	7.26385	7.39043	7.92629	7.27437
mmu_circRNA_41751	6.28539	6.31966	6.72109	6.57553	6.04984	6.4294	6.56509	6.80493
mmu_circRNA_30518	8.04234	7.45121	8.10689	7.74672	7.75405	8.07614	7.36057	7.50481
mmu_circRNA_25847	5.7797	5.98155	5.83919	6.04711	5.77312	5.91138	5.95999	6.09802
mmu_circRNA_21876	9.25281	9.31981	9.30663	9.10132	9.35693	9.28273	9.65038	9.12283
mmu_circRNA_45777	7.99647	7.94782	7.92592	7.77889	8.1421	8.32108	8.61413	7.86998
mmu_circRNA_36944	5.7944	5.85173	5.80573	5.83129	5.80089	5.66355	5.41797	5.75571
mmu_circRNA_20401	5.51573	5.68824	5.45129	5.5353	5.59059	5.25331	5.4337	5.90688
mmu_circRNA_26979	5.10764	5.31776	5.30196	5.30874	5.46156	5.3468	5.49889	5.51966
mmu_circRNA_22099	5.95709	6.00561	5.94689	6.19474	6.00561	6.58025	6.62296	6.09802
mmu_circRNA_23332	7.54785	7.19475	7.50977	7.10066	7.4828	7.9196	8.1649	7.30492
mmu_circRNA_42316	5.91138	5.85952	6.04984	5.92924	6.0768	6.05255	6.1861	5.93368
mmu_circRNA_36210	8.59793	8.7528	8.67342	8.16522	8.39446	8.27903	8.5216	8.68825
mmu_circRNA_41772	6.3685	5.99999	6.26091	6.207	6.43774	6.33426	6.4189	5.67065
mmu_circRNA_45854	5.7944	5.93368	5.64204	5.48386	5.57743	5.41797	6.03065	5.90688
mmu_circRNA_36323	7.21553	6.98797	7.28366	7.2258	7.16804	7.11341	7.4239	6.83446
mmu_circRNA_016771	7.19967	7.23481	7.17804	7.11764	7.00912	6.86573	6.86495	7.00912
mmu_circRNA_40428	6.78135	6.8719	6.92035	6.66622	6.64024	6.62113	6.50878	6.95201
mmu_circRNA_32472	7.05052	7.2258	7.11113	7.02028	6.95782	7.69892	7.81378	7.27437
mmu_circRNA_43584	7.63072	7.78422	7.78749	8.03239	7.06069	7.38073	7.04165	7.72834
mmu_circRNA_19997	5.81937	5.95999	6.02097	6.13441	5.91138	6.05255	5.88416	5.81056
mmu_circRNA_35973	7.46199	7.21249	6.98584	7.30663	7.32023	7.33371	7.14656	7.29174
mmu_circRNA_25878	7.04199	7.3253	6.95855	7.31571	7.34485	6.94909	7.08014	7.44086
mmu_circRNA_39954	7.09407	7.1357	7.36249	7.00702	7.31514	7.25561	7.19352	7.46556
mmu_circRNA_44784	4.94666	5.34019	5.18712	5.43681	5.23197	5.08147	4.87925	5.15361
mmu_circRNA_24199	6.46556	6.46351	6.61424	6.50878	6.87958	6.62113	6.75488	6.79278
mmu_circRNA_19036	7.15608	7.16804	7.39606	7.02305	7.58355	7.33371	7.28511	7.36577
mmu_circRNA_27659	7.69218	7.88836	7.50977	7.74231	7.84392	7.60177	7.4239	7.73914
mmu_circRNA_23141	6.23959	6.33426	6.19228	6.44811	6.25855	6.37503	6.54881	6.52942
mmu_circRNA_010522	8.49623	9.19399	8.57837	8.8693	8.70174	8.85389	9.22603	9.59683
mmu_circRNA_19390	10.2842	9.97181	10.035	9.5984	10.2253	10.2126	10.257	9.73126
mmu_circRNA_000767	12.5225	12.9176	12.3916	12.8338	12.5992	12.5445	12.6227	13.0069
mmu_circRNA_35813	6.16866	6.151	6.29346	6.47268	5.93515	5.88721	5.77312	6.02996
mmu_circRNA_34258	9.56331	9.67265	9.38438	9.23002	9.41825	9.02929	8.96036	9.28294
mmu_circRNA_24519	8.10721	7.93921	8.18239	8.0728	8.31769	8.41996	8.42338	7.95237
mmu_circRNA_29829	6.14719	5.98155	6.12152	6.24673	5.95999	6.30605	6.74146	5.84704
mmu_circRNA_36719	13.0845	12.3797	12.7687	12.9111	12.8303	12.8809	12.3324	12.383
mmu_circRNA_36720	13.036	12.2364	12.6913	12.8193	12.7462	12.7823	12.2593	12.2744
mmu_circRNA_37878	7.64069	7.44449	7.67397	7.58261	7.85798	7.70779	7.89481	7.64114
mmu_circRNA_43360	6.71595	6.769	6.39873	6.58917	6.69522	6.78135	6.83288	6.97727
mmu_circRNA_43978	7.52649	7.27466	7.47142	7.12217	7.72088	7.79685	7.85116	7.35259
mmu_circRNA_37142	10.9459	11.0211	10.821	10.9282	10.8431	10.9001	10.8571	11.0954
mmu_circRNA_45522	8.45879	8.21583	8.59456	8.41071	8.36987	8.49835	8.54436	8.56546
mmu_circRNA_45479	4.8185	5.04147	4.56215	4.8551	4.68454	4.9163	5.23197	4.86131
mmu_circRNA_23533	8.11942	7.79461	7.9237	7.43123	7.84156	8.27248	8.25355	7.7719
mmu_circRNA_23000	6.15733	6.04438	6.26091	5.89934	6.32642	6.86573	6.91997	6.20883
mmu_circRNA_005382	11.891	11.5872	11.8823	11.7071	12.0518	11.9993	11.8119	11.8674
mmu_circRNA_19762	6.92592	7.04984	7.12734	6.95201	6.89708	6.80654	6.95201	6.79278
mmu_circRNA_36817	5.13337	5.08147	5.1385	5.30874	5.38819	5.39463	5.4337	5.32677
mmu_circRNA_24403	6.54785	6.28423	6.3685	6.73301	6.36303	6.31401	6.45583	6.12798
mmu_circRNA_22742	8.21219	8.27263	7.89633	8.14784	8.11439	7.98049	7.69218	8.07414
mmu_circRNA_37249	6.74146	6.68386	6.61424	6.31287	6.82017	6.34206	6.99858	6.63752
mmu_circRNA_20077	6.00139	5.56035	5.80573	5.70907	6.00561	5.86262	5.61471	5.48789
mmu_circRNA_42652	5.7944	6.151	5.92331	5.80573	5.93515	5.61287	5.3556	5.90688
mmu_circRNA_45651	6.62387	6.77643	6.47116	6.50878	6.68123	6.53915	6.66622	6.69609
mmu_circRNA_26786	7.3592	6.84705	7.14783	7.00702	7.18673	7.35314	7.36741	6.75488
mmu_circRNA_28168	8.80514	8.88912	9.00913	9.11756	8.74252	8.61769	7.92629	8.63843
mmu_circRNA_013079	5.89329	5.78462	5.93368	5.75153	6.151	5.87804	5.9844	5.82335
mmu_circRNA_43996	5.41588	5.60177	5.4939	5.43681	5.42428	5.5812	5.34019	5.48789
mmu_circRNA_31914	7.56081	7.48708	7.45943	7.6974	7.45584	7.47522	7.04575	7.40514
mmu_circRNA_24943	5.35999	5.2766	5.51178	5.04147	5.24857	5.5353	5.59059	5.48789
mmu_circRNA_39538	6.11633	6.31966	5.99434	6.25855	5.98155	6.1861	6.34429	6.2264
mmu_circRNA_002690	8.98174	9.10427	8.91886	9.23392	9.00685	8.76539	8.46045	9.04354
mmu_circRNA_30183	8.58355	8.32474	8.61045	8.53284	8.43097	8.96416	8.77293	8.87623
mmu_circRNA_43791	6.68211	6.59432	6.47116	6.43982	6.62296	6.45532	6.3174	6.69609
mmu_circRNA_20745	8.07881	8.03221	7.74104	8.28814	8.07179	7.89102	7.78156	7.99647
mmu_circRNA_011801	9.09787	8.91045	9.09465	9.06626	9.16522	9.36181	9.44372	8.91064
mmu_circRNA_29575	7.03548	6.9837	7.04165	6.6733	7.18673	7.14656	7.04575	7.12734
mmu_circRNA_26673	5.08413	5.1385	5.21518	4.8551	4.99761	4.98664	5.13594	5.21154
mmu_circRNA_32614	5.7944	6.19598	5.69435	6.05255	5.74482	5.86262	5.9844	6.04438
mmu_circRNA_43589	5.2766	5.62021	5.43681	5.51966	5.57743	5.41797	5.74482	5.60733
mmu_circRNA_014024	8.61655	8.6116	8.33595	8.24733	8.91438	8.73195	8.70606	8.70844
mmu_circRNA_009035	8.09869	7.85018	7.97459	7.98797	8.09209	8.55387	8.44579	7.971
mmu_circRNA_002888	7.59712	7.52307	7.85525	7.76425	7.61494	7.85525	7.49884	7.4294
mmu_circRNA_28922	7.22279	7.16521	7.04165	7.17804	6.92035	7.12412	7.08014	6.99222
mmu_circRNA_37181	4.8185	4.78691	5.04147	4.61588	4.75131	4.94958	4.76464	4.83057
mmu_circRNA_30649	6.50878	7.3253	6.7108	7.26678	6.9001	6.91997	6.82575	7.43306
mmu_circRNA_013270	8.59105	8.87805	8.69903	8.60386	8.30149	8.59642	8.90689	8.74819
mmu_circRNA_33321	6.21916	6.12798	5.92331	6.14719	6.21795	6.14082	5.91138	6.0512
mmu_circRNA_45155	5.7944	5.82016	5.47377	5.75153	5.81056	5.76817	5.61471	5.64204
mmu_circRNA_42962	7.94855	7.79197	7.65642	7.99046	7.73343	7.93092	8.00843	7.51963
mmu_circRNA_21241	8.45981	8.53552	8.3454	8.53454	8.32643	8.1796	8.33203	8.21219
mmu_circRNA_33662	6.0848	5.9381	6.14719	5.86417	6.12411	6.00561	6.14719	5.84704
mmu_circRNA_000610	12.7403	12.8676	12.5779	12.6827	12.7561	12.8106	12.8809	12.8809
mmu_circRNA_26291	5.10764	5.1385	5.11547	4.8551	4.99761	5.11026	5.15614	5.28588
mmu_circRNA_35013	5.37958	6.0848	5.66355	6.08014	5.72961	5.67241	5.70735	6.1799
mmu_circRNA_010558	5.59059	5.47174	5.75821	5.54691	5.83919	5.70389	5.88416	5.5353
mmu_circRNA_43776	6.79522	7.10525	6.91288	7.06709	6.52844	6.48683	6.22158	6.93442
mmu_circRNA_40229	13.5312	13.2962	13.7636	13.6014	13.3502	13.3201	12.7774	13.1363
mmu_circRNA_29796	8.29806	7.9237	8.45353	7.96362	8.30435	8.39111	7.85506	7.76859
mmu_circRNA_36090	6.99435	6.96397	7.19537	7.16616	6.63571	6.66799	6.63117	6.88531
mmu_circRNA_28114	8.12153	8.38855	7.92109	8.10672	7.97692	7.92462	8.23077	8.39446
mmu_circRNA_41597	7.83782	8.08381	8.0949	8.06137	8.04268	7.74672	8.00299	8.06305
mmu_circRNA_38764	5.47983	5.4939	5.70907	5.75153	5.44509	5.41797	5.75654	5.17607
mmu_circRNA_34241	9.6543	9.8475	9.61379	9.44953	9.57116	9.57861	10.0161	9.88936
mmu_circRNA_23604	9.2246	9.12105	9.11081	9.40341	9.15434	9.09366	8.68168	9.11211
mmu_circRNA_40954	7.71037	7.84156	7.84842	7.77889	7.73343	7.79685	8.31401	7.69913
mmu_circRNA_22322	5.89329	5.85952	5.72961	6.02651	5.59059	5.56416	5.15614	5.45129
mmu_circRNA_006013	10.1909	10.451	10.3298	10.613	10.1791	10.4151	10.4979	10.8063
mmu_circRNA_26634	7.75279	7.6289	7.97154	7.57553	7.53478	7.92462	8.21082	7.90801
mmu_circRNA_31322	8.54641	8.11341	8.73957	8.47066	8.53746	8.56772	8.78054	8.35397
mmu_circRNA_25318	4.95831	4.9324	4.68103	4.8551	4.75131	4.61842	4.8217	4.86131
mmu_circRNA_39546	5.57743	5.2766	5.64204	5.38175	5.74482	5.64385	5.59059	5.60733
mmu_circRNA_009900	8.27525	8.51988	8.44708	8.3508	8.06373	7.89557	8.3379	8.18889
mmu_circRNA_31207	8.57648	8.7528	8.4926	8.7402	8.50469	8.77107	8.917	9.00009
mmu_circRNA_35139	6.25855	6.151	6.15733	6.09142	6.12411	6.75404	6.81857	6.50878
mmu_circRNA_38492	7.56557	7.86263	7.53673	7.49835	7.27612	7.45429	7.72749	7.67065
mmu_circRNA_24792	7.04199	6.95018	6.8719	6.65642	6.92035	6.79522	7.18084	6.99788
mmu_circRNA_23173	5.98155	6.16615	5.97153	6.27844	6.0768	6.1861	6.52453	6.43149
mmu_circRNA_006421	7.2258	7.0168	6.75154	7.10066	7.04916	7.35314	7.15734	7.05595
mmu_circRNA_008748	7.62159	7.73216	7.38478	7.65374	7.54303	7.49735	7.57884	7.79319
mmu_circRNA_42401	11.0139	11.0555	10.72	10.9478	10.6452	10.712	10.9729	10.8685
mmu_circRNA_19531	6.2264	6.2252	5.93368	6.40885	6.31401	6.09538	5.97153	6.21916
mmu_circRNA_010003	11.6923	11.9349	11.4466	11.3786	11.664	11.5501	11.5589	11.6259
mmu_circRNA_003429	7.19967	7.18549	7.10394	7.03548	7.08613	7.11341	7.24614	7.12217
mmu_circRNA_43425	6.29576	6.47268	6.21552	6.49084	6.27844	6.22158	6.11503	6.3685
mmu_circRNA_33704	6.75822	7.05934	6.93589	6.72706	6.68123	6.97225	6.95782	7.18021
mmu_circRNA_22805	8.85934	9.14187	9.11845	9.20457	8.65955	8.477	7.92629	8.96091
mmu_circRNA_44915	5.21518	5.04147	4.99761	5.09999	5.24857	5.14599	5.3556	4.99761
mmu_circRNA_29549	6.75822	6.44914	6.67418	7.54978	6.68123	6.51174	6.49184	6.15733
mmu_circRNA_30911	7.85525	8.2249	7.6416	8.00772	7.81378	7.85525	8.07931	8.03239
mmu_circRNA_009202	7.1892	7.23481	7.02063	7.26678	7.24673	7.21977	7.66133	7.4294
mmu_circRNA_36280	8.16945	7.91737	8.21189	8.05562	8.32052	8.26048	8.3603	8.33985
mmu_circRNA_21503	6.75822	8.65966	7.97889	9.78259	9.36489	9.03926	9.16034	8.43097
mmu_circRNA_41058	6.24673	6.10065	6.26091	6.18486	6.10065	5.91138	5.83446	6.1972
mmu_circRNA_42287	5.74482	5.60177	5.54691	5.83919	5.80089	5.87804	5.6348	5.64204
mmu_circRNA_45232	6.92035	6.4294	6.93589	6.57553	6.57836	6.87958	7.09868	6.64835
mmu_circRNA_33347	5.17607	5.08147	5.04147	5.15614	5.40744	5.31102	5.17607	5.24857
mmu_circRNA_012164	7.96722	8.41389	8.0478	8.05121	8.04712	8.21811	8.76725	8.47421
mmu_circRNA_29068	7.97728	7.74525	7.60316	7.68956	8.02825	7.95383	7.96398	7.74819
mmu_circRNA_43038	7.69414	7.46887	7.66044	7.58613	7.72494	7.64114	7.37014	7.55314
mmu_circRNA_31116	5.7797	5.77642	5.72961	5.32677	5.88263	5.95999	6.3174	5.60733
mmu_circRNA_36967	7.36796	7.82654	7.45943	7.38208	7.50977	7.56295	8.0007	7.86998
mmu_circRNA_26327	6.49184	6.04438	6.14719	6.14719	6.54881	6.37503	6.28018	5.87035
mmu_circRNA_23283	10.2973	9.53217	10.6355	9.82764	10.1941	10.4793	10.224	10.2469
mmu_circRNA_33083	5.77312	5.88263	6.04984	5.75153	5.83919	5.85017	5.52359	5.95999
mmu_circRNA_42862	6.57789	6.47268	6.29346	6.3772	6.35093	6.16238	6.43149	6.21916
mmu_circRNA_35224	5.74482	5.67595	5.43681	5.69695	5.44509	5.37958	6.02097	5.88263
mmu_circRNA_20009	7.39767	7.2064	7.2064	6.92183	7.63617	7.94745	7.88645	7.56081
mmu_circRNA_28701	6.69609	6.97297	6.53624	7.12217	6.78135	6.82256	6.79887	7.00386
mmu_circRNA_28554	4.99761	4.86596	4.90304	4.90906	4.99761	4.9163	4.76464	4.87618
mmu_circRNA_44777	4.84885	4.99479	4.94958	5.04147	4.86131	5.00325	4.90906	4.8121
mmu_circRNA_33765	5.6671	5.5353	5.70907	5.54691	5.64204	5.46156	5.47072	5.28588
mmu_circRNA_32433	5.23197	5.2766	5.07102	5.3468	5.31102	5.31102	5.27893	5.45129
mmu_circRNA_39447	6.88645	7.03548	7.04712	6.96866	7.14242	6.69609	6.98584	7.03548
mmu_circRNA_31034	5.57743	5.72961	5.74818	5.83129	5.56035	5.74482	5.59059	5.48789
mmu_circRNA_31561	5.68824	5.70907	5.64204	5.66887	5.95999	5.37958	5.82256	5.72961
mmu_circRNA_44075	7.10328	7.43983	7.17804	7.36632	7.25797	6.90237	7.24614	7.61608
mmu_circRNA_28074	10.0971	10.2493	10.2321	10.0639	10.0697	9.98877	10.124	10.2842
mmu_circRNA_36227	6.55745	6.24673	6.78135	6.38585	6.27844	6.4294	7.04165	6.31287
mmu_circRNA_37588	5.51573	5.92331	5.3556	5.48386	5.4939	5.2766	5.72961	5.62021
mmu_circRNA_43997	4.8185	4.74796	4.61842	4.71486	4.94958	5.11026	4.76464	4.69154
mmu_circRNA_011831	6.83446	6.84705	6.56319	6.59711	6.69522	6.7108	7.14656	6.7108
mmu_circRNA_35872	6.03203	5.97153	5.92331	6.11243	6.02651	5.83604	5.6733	5.85952
mmu_circRNA_34347	7.87901	7.71209	7.6416	7.29691	7.78422	7.99647	8.1191	7.53284
mmu_circRNA_26204	7.02028	6.74146	6.98584	6.51864	6.92703	6.75404	6.78053	6.47674
mmu_circRNA_38550	5.44509	5.62021	5.31776	5.50386	5.56035	5.4939	5.2462	5.60733
mmu_circRNA_011155	7.71037	7.60825	7.20089	7.93276	7.54303	7.40247	7.12734	7.51963
mmu_circRNA_24056	8.72206	8.55866	8.48079	8.2828	8.52613	8.79309	9.06373	8.75175
mmu_circRNA_27718	8.21705	8.91045	8.59456	8.69261	8.37653	8.43931	7.96398	8.9142
mmu_circRNA_30686	9.19083	8.98797	9.16019	9.1095	8.90633	9.18177	9.21021	8.98459
mmu_circRNA_19217	8.70757	8.45018	8.54182	8.67264	8.63413	8.84215	8.62205	8.42154
mmu_circRNA_24775	5.81937	5.88263	5.86572	5.7262	6.0768	5.98155	6.05255	5.77312
mmu_circRNA_31493	7.73492	7.55458	7.87881	7.74672	7.79928	7.57931	7.3982	7.6443
mmu_circRNA_31297	8.0868	7.90689	7.99647	7.87766	8.09209	8.19783	8.62399	7.90801
mmu_circRNA_32552	5.97153	6.07145	6.19228	6.15733	5.82494	5.98155	5.68999	6.02996
mmu_circRNA_27715	9.39954	9.35899	8.80272	8.94233	9.40674	9.61137	9.46333	8.78698
mmu_circRNA_41769	7.61815	7.60037	7.75321	7.93276	7.46122	7.56295	7.28134	7.6553
mmu_circRNA_21759	6.45223	6.66444	6.33426	6.68211	6.41995	6.35093	6.33426	6.07279
mmu_circRNA_21799	10.357	10.4685	10.3668	10.744	10.2832	10.0309	9.6075	10.2242
mmu_circRNA_23904	8.1796	8.26825	8.14863	8.37761	7.9003	7.76279	7.90689	7.91718
mmu_circRNA_20606	8.02877	7.80675	7.85155	8.13458	7.62753	7.88226	7.79461	7.32586
mmu_circRNA_45376	6.49184	6.75822	6.37611	6.49884	6.54302	6.17366	6.43982	6.5406
mmu_circRNA_29989	6.06608	5.94981	6.45326	5.80573	5.95999	6.26208	6.47876	6.35093
mmu_circRNA_25517	5.95709	5.88263	5.83919	5.98583	5.85563	5.78298	5.91138	5.70216
mmu_circRNA_004797	8.95837	8.85487	8.98103	8.72152	8.997	9.01227	9.25281	8.60525
mmu_circRNA_45814	7.51668	7.48708	7.18549	7.30663	7.38046	7.27495	7.00351	7.00386
mmu_circRNA_016702	8.87181	9.01855	8.91756	8.98797	8.77149	8.9541	9.0372	8.82615
mmu_circRNA_19369	10.5058	10.8944	10.6014	10.7497	10.0496	10.4415	10.9955	10.7796
mmu_circRNA_31512	9.89576	9.8815	9.27248	9.89321	10.0332	9.80458	9.54701	9.99916
mmu_circRNA_31554	5.4939	5.41797	4.85354	5.57932	5.52359	5.47983	5.37528	5.47377
mmu_circRNA_19988	7.90801	7.92109	8.16883	8.06642	7.85253	8.06592	8.15734	8.12056
mmu_circRNA_33552	4.91205	4.8274	4.99761	4.8121	4.68454	4.8675	4.76464	5.04147
mmu_circRNA_20588	7.08214	7.23959	7.10394	7.20089	6.8719	7.15734	7.11958	7.39553
mmu_circRNA_24032	7.19537	6.769	7.09868	7.02305	7.25797	7.2497	7.17617	6.59058
mmu_circRNA_37590	6.75822	6.62479	6.84156	6.64114	6.86495	6.95564	6.91997	7.14624
mmu_circRNA_38557	8.50903	8.61632	8.49785	8.50469	8.46454	8.28149	8.37612	8.36454
mmu_circRNA_004752	7.23182	6.97727	7.00702	6.90763	7.14242	7.24555	7.01192	7.08613
mmu_circRNA_19131	8.91588	8.93037	8.71317	8.95556	8.54134	9.48834	9.66461	8.72249
mmu_circRNA_38527	6.24673	6.35093	6.32473	6.50878	6.31401	6.19598	6.21309	6.12798
mmu_circRNA_41562	6.4584	6.67418	6.59758	6.64114	6.33426	6.40619	6.49184	6.82892
mmu_circRNA_27226	5.6671	5.44716	5.51178	5.41797	5.71423	5.78298	5.52359	5.42428
mmu_circRNA_31030	7.08214	6.97297	7.48129	7.19537	7.15544	7.18611	6.72961	7.18549
mmu_circRNA_22085	5.02525	4.8274	4.7992	4.90906	4.61842	4.71486	5.04966	4.94958
mmu_circRNA_40929	6.29576	6.57553	6.34761	6.53624	6.39873	6.37503	6.06608	6.70735
mmu_circRNA_35779	5.91138	6.00561	5.86572	6.09142	6.17179	6.47876	6.33426	5.93368
mmu_circRNA_25501	5.14853	5.23905	5.07102	5.15614	5.16237	5.19329	4.8217	5.36219
mmu_circRNA_33711	5.3468	5.43266	5.43681	5.43681	5.4939	5.64385	5.37528	5.5353
mmu_circRNA_30467	7.37612	7.45481	6.93589	7.13314	7.24673	7.28134	7.15734	7.36221
mmu_circRNA_38292	5.81937	5.6348	5.72961	5.66887	5.59059	5.91138	5.88416	5.55076
mmu_circRNA_32861	7.02305	7.27466	6.79887	7.31571	7.09011	7.07413	6.96397	7.16678
mmu_circRNA_29333	7.49884	7.48431	7.28713	7.46786	7.35314	7.25561	6.56509	7.51175
mmu_circRNA_40507	7.52649	7.43983	7.38046	7.72152	7.43827	7.50283	7.08944	7.64114
mmu_circRNA_015474	9.53831	9.95292	10.2703	10.2027	9.41442	9.74914	9.36098	10.3358
mmu_circRNA_35726	6.06608	5.83129	6.14719	6.13441	6.31401	6.35093	6.26091	6.02996
mmu_circRNA_32778	7.88245	7.92592	7.9237	8.09721	7.78871	7.69218	7.23541	7.93332
mmu_circRNA_34463	6.35093	6.23481	6.28076	6.16741	6.3685	6.04438	6.09406	6.15733
mmu_circRNA_40317	6.80654	6.58025	6.44086	6.40194	6.92035	6.68912	6.68035	6.35093
mmu_circRNA_016254	11.036	11.0614	10.8056	10.7221	10.9527	11.0139	11.1441	11.0102
mmu_circRNA_44893	6.6147	6.72791	6.21552	6.85953	6.53624	6.44707	6.34429	6.52453
mmu_circRNA_38269	5.77312	5.57743	5.79278	5.85329	5.71423	5.67241	5.49889	5.55076
mmu_circRNA_014586	8.55363	8.45917	8.19506	7.92722	8.4239	8.46237	8.51644	8.47421
mmu_circRNA_35360	7.35259	7.14082	7.33594	7.29059	7.26385	7.30805	7.19352	7.14624
mmu_circRNA_20979	6.88645	6.81698	7.51619	7.17804	7.00351	7.02236	7.31288	6.90463
mmu_circRNA_012774	7.8011	7.62159	7.44656	7.51199	7.68999	7.68693	7.88417	7.59665
mmu_circRNA_19297	7.77396	7.75363	7.91064	7.82535	7.79928	7.7039	7.33399	7.76321
mmu_circRNA_43513	7.00772	6.57553	6.81538	6.83841	7.16804	7.21492	7.21431	6.57836
mmu_circRNA_32448	6.72451	6.40726	6.62204	6.44811	6.75822	7.1929	7.13314	6.59804
mmu_circRNA_27614	6.02305	5.98155	6.40726	6.15733	6.21795	6.49184	6.13056	6.02996
mmu_circRNA_20422	7.25974	7.91232	8.17648	7.50183	7.38046	7.89557	8.17648	8.58824
mmu_circRNA_000727	6.62387	6.51075	6.35589	6.38585	6.56509	7.02236	6.91997	6.65463
mmu_circRNA_28138	6.02305	6.53624	6.73555	6.14719	6.151	5.76817	6.11503	6.35093
mmu_circRNA_31498	5.77312	5.54691	5.80573	5.3468	5.82494	5.75153	5.93515	5.48789
mmu_circRNA_28908	7.53478	7.6289	7.67397	7.59058	7.38424	7.27495	7.28511	7.49034
mmu_circRNA_013656	8.63152	8.77437	8.55363	8.58824	8.50295	8.53357	8.59058	8.8721
mmu_circRNA_22199	6.40619	5.85173	6.73555	6.31287	6.17179	6.33426	6.02097	5.82335
mmu_circRNA_44910	5.37958	5.30536	5.07102	5.32677	5.23197	5.32677	5.13594	5.24857
mmu_circRNA_45362	5.7797	5.60177	5.77806	5.76486	6.01679	6.3998	6.35093	5.87035
mmu_circRNA_19474	5.60733	5.52163	5.92331	5.65104	5.54691	5.78298	6.29116	5.60733
mmu_circRNA_22307	5.44509	5.41797	5.47377	5.64204	5.47983	5.31102	5.52359	5.36219
mmu_circRNA_015150	4.84885	4.70197	5.04147	4.78036	4.75131	5.11026	5.08413	5.11026
mmu_circRNA_40207	6.29576	7.00772	6.8719	7.33315	6.93442	6.65373	6.98584	6.85096
mmu_circRNA_41386	5.2766	5.31776	5.1385	5.38175	5.16237	5.2766	5.48386	5.23197
mmu_circRNA_35663	7.71338	7.6786	7.38046	7.74672	7.75405	7.52991	7.53186	7.72238
mmu_circRNA_27497	5.17607	5.17607	5.47377	5.45129	5.38819	5.13337	5.3556	5.13594
mmu_circRNA_19717	9.39165	8.87699	9.06558	8.26327	9.46608	9.43632	9.27816	8.67441
mmu_circRNA_45790	7.25561	7.30378	6.77478	7.20089	7.18425	7.0021	7.10982	7.26444
mmu_circRNA_32344	5.89329	5.77642	6.04984	5.81537	5.65284	5.93515	5.83446	6.08745
mmu_circRNA_19373	8.87824	9.05731	8.41468	9.38653	8.6314	8.8012	8.75676	9.57601
mmu_circRNA_008982	9.05706	9.02929	8.99841	8.88731	9.23504	9.16475	8.65955	8.9142
mmu_circRNA_38548	5.13337	5.31776	5.11547	5.24382	5.23197	5.04966	5.17607	5.42428
mmu_circRNA_35892	9.39954	9.63668	9.39934	9.30912	9.2457	9.30149	9.74814	9.49373
mmu_circRNA_26518	4.48258	4.90906	4.90304	4.82422	5.12047	4.98664	4.71486	5.21154
mmu_circRNA_37523	6.35093	6.52551	6.49134	6.3685	6.151	6.236	6.06608	6.567
mmu_circRNA_30302	9.61027	9.9981	9.53855	9.5115	9.44953	9.98428	9.79096	9.56093
mmu_circRNA_24103	6.84234	6.93442	7.32249	6.77396	6.76776	7.05595	7.18549	7.43306
mmu_circRNA_004498	6.96217	6.97727	7.31514	7.03548	7.00912	7.1357	7.45481	7.06271
mmu_circRNA_33053	9.09028	9.09894	8.86621	9.01907	9.19144	9.43918	9.39513	9.0354
mmu_circRNA_018111	6.20944	6.33426	6.30149	6.3685	6.21795	6.21431	6.52844	6.35974
mmu_circRNA_30287	6.75404	6.56604	6.79887	6.77396	6.8494	7.32867	6.97477	6.68211
mmu_circRNA_31435	6.85486	7.07681	6.65194	7.0546	6.82694	6.89026	7.00772	6.7108
mmu_circRNA_013636	11.805	12.0364	12.0831	12.2474	12.1311	12.4059	12.4638	11.6291
mmu_circRNA_36514	5.04147	5.17607	4.7992	5.04147	4.86131	4.59111	4.71486	4.86131
mmu_circRNA_40002	6.1972	6.62479	6.34761	6.3685	6.38747	6.56366	6.63752	6.66622
mmu_circRNA_40001	7.3715	6.97727	7.58073	7.44966	7.52356	7.66888	7.09868	6.93442
mmu_circRNA_22369	5.26273	5.4939	5.18712	5.19563	5.62205	5.68824	5.93515	5.36219
mmu_circRNA_19146	9.17383	9.46314	9.22264	9.50059	9.15434	9.57861	9.46951	9.61379
mmu_circRNA_000890	9.19929	9.53746	9.3208	9.63492	9.26371	9.59654	9.55902	9.64228
mmu_circRNA_19412	6.8013	7.3191	7.01471	6.91363	6.97154	7.31938	7.4239	7.27437
mmu_circRNA_43572	6.23959	7.20151	6.63117	7.02305	6.93442	6.7108	6.70821	6.98263
mmu_circRNA_27353	6.59711	6.52551	7.2258	6.54302	6.76776	7.14656	7.22851	7.20609
mmu_circRNA_29223	5.06699	5.1385	5.30196	4.99479	5.18354	5.2766	5.04147	5.15361
mmu_circRNA_23572	7.09407	6.88912	6.96722	7.06001	7.13314	7.07948	6.98584	7.11504
mmu_circRNA_22577	6.18981	6.15733	6.26091	6.06877	6.151	6.06608	5.6733	6.1072
mmu_circRNA_26497	10.9887	11.074	11.2139	11.3238	10.8118	10.763	10.4241	11.1428
mmu_circRNA_32210	8.32221	8.27845	8.24466	8.53819	8.06373	8.07112	7.76818	8.34499
mmu_circRNA_26717	9.12622	9.36098	9.26349	9.14386	9.08381	9.35108	9.22603	9.44915
mmu_circRNA_39851	5.70216	5.87035	5.45129	5.81537	5.83919	5.47983	5.61471	6.07279
mmu_circRNA_45073	9.50953	8.98655	8.75154	8.52943	8.46237	8.41587	9.03084	9.1796
mmu_circRNA_43793	5.74482	5.38819	5.62205	5.32677	5.82494	5.86262	5.91138	5.43889
mmu_circRNA_26649	5.97153	6.18114	6.16866	5.92924	6.151	6.05255	5.71938	6.21916
mmu_circRNA_24198	7.04199	6.80855	6.61424	7.02997	6.94836	7.09077	7.33817	6.97154
mmu_circRNA_45466	6.63662	6.31966	6.28076	6.40885	6.58495	6.69609	6.81857	6.1799
mmu_circRNA_44214	6.3685	6.45532	6.4294	6.7108	6.49084	6.27262	6.00069	6.35093
mmu_circRNA_45779	9.03049	8.67463	9.14689	8.92963	9.10189	8.9511	9.02011	8.6071
mmu_circRNA_33958	7.34485	7.33594	7.19537	6.98655	7.42311	7.07948	7.2067	7.11504
mmu_circRNA_28242	7.16741	7.29806	7.16616	7.30663	7.00351	7.37068	7.46786	7.54109
mmu_circRNA_37691	6.14719	6.01749	5.92331	5.92924	6.28539	6.151	6.07279	5.95999
mmu_circRNA_43557	7.87901	7.58402	7.36959	7.43983	7.59944	7.80332	7.96776	7.46096
mmu_circRNA_30422	5.86881	5.99999	5.80573	5.91138	6.10065	5.91138	6.08214	6.07279
mmu_circRNA_25938	6.88493	7.17305	6.79887	6.8719	6.51075	6.59525	7.02859	6.87113
mmu_circRNA_19069	7.34485	7.45481	7.41415	7.44449	7.0681	7.19629	7.37395	7.41415
mmu_circRNA_34233	8.27888	8.19875	8.10296	8.10672	8.21204	8.19383	8.09242	7.9127
mmu_circRNA_45018	10.2579	9.82411	10.1097	9.88121	10.0184	9.78259	10.3518	10.2059
mmu_circRNA_38566	5.57743	5.57743	5.61102	5.7797	5.65284	5.37958	5.3556	5.72961
mmu_circRNA_006467	7.92925	7.9656	7.80413	7.62433	8.17367	7.88645	7.94288	7.60779
mmu_circRNA_27816	9.55686	9.56093	9.66578	9.662	9.50829	9.34804	9.04908	9.28033
mmu_circRNA_012020	6.38693	6.58025	6.45326	6.16741	6.3685	6.49184	6.61009	6.81738
mmu_circRNA_29827	5.17607	5.37958	5.47377	5.3468	5.1385	5.47983	5.78052	5.36219
mmu_circRNA_29107	6.95018	6.4294	6.4294	6.7108	6.54302	6.62113	6.45583	6.66622
mmu_circRNA_26257	5.90537	6.11243	5.89329	5.73808	6.02651	5.86262	5.95999	6.11763
mmu_circRNA_44217	5.21518	5.203	5.18712	5.04147	5.1385	5.37958	5.55843	5.39463
mmu_circRNA_45284	4.95831	4.9324	4.87618	5.09999	4.8121	4.9163	4.76464	4.87618
mmu_circRNA_45242	5.95709	6.20517	5.86572	5.75153	5.94835	5.87804	6.16741	6.09802
mmu_circRNA_19660	7.07045	7.22279	7.14783	7.11764	7.21462	7.03479	7.35259	7.29748
mmu_circRNA_34605	5.51573	5.203	5.64204	5.38175	5.51573	5.21275	5.27893	5.47377
mmu_circRNA_45488	7.23182	6.18114	7.03548	6.52551	7.23001	7.16741	6.53721	5.93368
mmu_circRNA_31460	6.4584	6.04438	6.02097	6.25855	6.54302	6.43982	6.647	6.06608
mmu_circRNA_23522	6.88493	6.92183	6.89708	6.92183	6.85797	6.91288	7.04165	7.16678
mmu_circRNA_24355	8.43931	8.61333	8.40912	8.71016	8.69533	8.7753	8.65821	8.79543
mmu_circRNA_38196	6.14719	6.17242	5.94689	6.15733	6.06608	6.22158	6.26091	6.21916
mmu_circRNA_20419	9.51681	9.56819	9.46684	9.68628	9.29505	9.58138	9.66155	9.29906
mmu_circRNA_010086	7.21553	6.78135	7.57695	7.06001	7.56961	7.5394	7.76321	6.60825
mmu_circRNA_21612	7.08812	6.63752	7.12217	6.84587	7.18425	7.21977	6.99081	6.54785
mmu_circRNA_25983	5.42638	5.40105	5.64204	5.69695	5.57743	5.64385	5.52359	5.5353
mmu_circRNA_39105	5.13337	4.89094	5.16606	4.99479	4.87618	5.08147	5.19329	5.04147
mmu_circRNA_28262	5.08413	5.11026	4.99761	5.04966	4.94958	5.19329	5.08413	5.08678
mmu_circRNA_28033	5.72961	5.83919	5.54691	5.48386	5.52359	5.67241	6.09406	5.21154
mmu_circRNA_38943	7.73492	7.39016	8.22912	7.86011	7.93663	7.78381	7.43619	7.60779
mmu_circRNA_20421	4.64028	4.67399	4.50909	4.56468	4.75131	4.3577	4.76464	4.51304
mmu_circRNA_23449	6.30605	6.01749	6.02097	6.13441	6.151	6.51174	6.3174	6.25855
mmu_circRNA_32307	7.31032	6.92925	6.90763	6.84587	6.97154	7.40673	7.68079	6.70735
mmu_circRNA_005570	5.74482	5.99999	5.92331	6.01121	5.65284	5.47983	5.47072	5.95999
mmu_circRNA_40395	5.6671	5.64204	5.51178	5.61102	5.59059	5.86262	5.88416	5.68824
mmu_circRNA_27027	5.84548	5.75404	5.88263	6.04711	5.85563	5.80975	5.91138	5.72961
mmu_circRNA_20278	6.77643	6.75404	6.69696	6.59711	6.8719	6.76569	6.99364	6.80493
mmu_circRNA_40245	4.95831	5.04147	5.1385	4.90906	5.04694	4.8675	4.7446	4.94958
mmu_circRNA_42002	5.93368	5.81056	5.92331	5.89934	6.17179	5.92406	6.04438	5.88263
mmu_circRNA_44535	8.34332	8.37504	8.41996	8.0372	8.22836	8.23691	8.2252	8.56248
mmu_circRNA_20194	6.40619	6.19598	5.99434	6.11243	6.06608	6.236	6.48683	6.35093
mmu_circRNA_28915	6.12669	6.1357	6.20334	6.17429	6.27844	6.40619	6.17554	6.39873
mmu_circRNA_006689	5.3468	5.52163	5.51178	5.30874	5.52359	5.68824	5.85952	5.81056
mmu_circRNA_20316	7.04712	7.17648	6.99222	7.02305	6.78871	6.91997	7.62433	7.0681
mmu_circRNA_40900	5.70216	5.83919	5.75821	5.83919	5.62205	5.60177	5.4337	5.81056
mmu_circRNA_38117	5.08413	4.99479	4.90304	5.08147	5.09472	5.19329	5.4337	4.99761
mmu_circRNA_24151	9.29419	9.49373	9.3581	9.75112	9.31387	9.52576	10.1048	9.79639
mmu_circRNA_005710	9.88035	10.3351	9.89017	9.37795	10.0366	9.66333	10.2329	10.2186
mmu_circRNA_39435	7.42626	7.31401	7.3581	7.50829	7.08613	7.28626	6.75488	7.29748
mmu_circRNA_21402	7.31938	7.46096	7.18549	7.2258	7.30663	7.21492	6.76403	7.42521
mmu_circRNA_26795	4.99761	5.08147	5.08678	5.23197	4.90906	4.9163	4.7992	4.94958
mmu_circRNA_22167	6.14719	6.79522	6.47116	6.50878	6.52061	6.02927	5.9248	6.16741
mmu_circRNA_26178	7.88588	8.00387	7.78422	7.99682	7.70563	7.99506	7.93055	7.95237
mmu_circRNA_32880	6.66622	6.78708	6.70649	6.62479	6.76776	6.51174	6.68035	6.67374
mmu_circRNA_26959	8.25694	8.69935	8.39687	8.52943	8.33231	8.09143	8.28742	8.5423
mmu_circRNA_31370	7.62159	7.54593	7.27379	7.2131	7.50977	7.26385	7.43983	7.33734
mmu_circRNA_39926	5.81937	5.64204	5.91063	5.51966	5.75654	6.05255	5.93515	5.78462
mmu_circRNA_003139	12.0083	12.323	12.0181	11.891	11.8928	11.6646	12.0386	12.0488
mmu_circRNA_28992	4.91205	5.12822	5.04147	5.04966	4.94958	4.71486	4.61842	4.69154
mmu_circRNA_30468	5.91138	5.9381	5.64204	5.93883	5.56035	5.2766	5.3556	5.37958
mmu_circRNA_30398	9.71392	9.89434	9.53552	9.64273	9.50302	9.59432	10.0396	9.64521
mmu_circRNA_39615	6.65776	6.8603	6.47116	6.54302	6.81217	6.83446	6.87344	6.97154
mmu_circRNA_017587	11.9873	12.0429	11.763	11.6791	11.0614	11.3853	11.9586	11.9652
mmu_circRNA_37259	5.35999	5.2766	5.54691	5.35999	5.18354	5.21275	5.39249	5.36219
mmu_circRNA_014001	7.06001	6.96866	7.1586	6.93442	6.88569	6.99045	7.22219	6.46861
mmu_circRNA_19328	5.71509	5.64204	5.64204	5.75153	5.44509	5.64385	5.94689	5.32677
mmu_circRNA_35685	7.00772	6.75822	7.06069	7.10066	7.02097	7.14656	6.95201	6.61194
mmu_circRNA_30545	5.04147	5.30536	5.57743	5.45129	5.91138	5.75153	5.68999	5.45129
mmu_circRNA_001729	10.6878	10.042	10.4479	9.87565	10.8768	11.0226	11.1531	10.2215
mmu_circRNA_43325	7.75279	8.27539	8.00387	7.98797	7.9531	7.5423	7.8572	8.17289
mmu_circRNA_38270	5.60733	5.61287	5.51178	5.41797	5.70216	5.72791	6.14719	5.64204
mmu_circRNA_30313	5.6671	5.88263	5.91063	5.57932	5.71423	5.78298	5.27893	5.60733
mmu_circRNA_19242	8.80625	8.99806	8.59456	8.47738	8.91681	9.75624	9.93866	9.1796
mmu_circRNA_21785	6.78135	6.58025	6.82733	6.83841	6.81217	6.6348	6.28018	6.79278
mmu_circRNA_19178	9.32108	8.66356	8.84215	9.11496	9.09003	9.13234	8.63254	8.65419
mmu_circRNA_43489	6.74693	6.81297	6.51075	6.81056	6.78871	6.84744	6.96866	6.83446
mmu_circRNA_45294	7.28453	7.09868	7.2064	7.34955	7.08114	7.24555	7.40673	7.26444
mmu_circRNA_000111	7.15608	6.63752	6.76735	6.3685	7.19721	7.16741	7.29174	6.60825
mmu_circRNA_011823	9.14147	9.08364	8.9638	9.13923	8.84706	9.06693	9.46333	9.21249
mmu_circRNA_38528	5.84548	5.66887	5.70907	5.64204	5.85563	5.67241	5.75654	5.65104
mmu_circRNA_35308	7.66755	7.10982	7.65015	7.30663	7.63617	7.66888	7.41574	7.24019
mmu_circRNA_34264	9.46097	9.20648	9.45661	9.50208	9.90039	10.2439	10.4525	9.68475
mmu_circRNA_41574	7.34485	7.38154	7.53113	7.38208	7.02097	6.99045	6.72961	7.26444
mmu_circRNA_41763	4.8185	4.74796	4.94958	4.76464	5.16237	5.00325	4.76464	4.69154
mmu_circRNA_011796	7.56081	7.91232	7.45943	7.97441	7.38424	7.31514	7.24792	7.62067
mmu_circRNA_30506	8.15101	8.54713	8.246	8.63254	8.09209	7.95909	7.64114	8.66667
mmu_circRNA_31769	7.02028	7.07079	7.14783	7.02028	6.85797	6.85953	6.66622	7.08613
mmu_circRNA_43940	11.151	11.1441	11.08	10.9412	11.2219	11.0588	11.261	10.9757
mmu_circRNA_45859	7.3052	7.71381	7.47142	7.53915	7.41442	7.25561	7.65687	7.70368
mmu_circRNA_26095	6.72451	7.33594	6.99222	7.3982	7.13314	7.02236	6.93737	7.04302
mmu_circRNA_014114	8.51471	8.54713	8.46837	8.26942	8.45147	8.73988	8.67529	8.24466
mmu_circRNA_38822	5.7944	5.83919	5.67595	5.95418	5.82494	5.87804	5.80573	5.72961
mmu_circRNA_24697	6.27844	6.46351	6.45326	6.43982	5.95999	5.95999	6.03065	6.52453
mmu_circRNA_23885	7.33371	7.72579	7.99258	7.83802	7.4737	7.3982	7.38451	8.04063
mmu_circRNA_32787	9.8452	10.4982	10.1263	10.3768	10.2253	9.8452	9.87056	10.7294
mmu_circRNA_45761	7.61815	7.80251	7.33147	7.79238	7.58025	7.47927	7.54303	7.87382
mmu_circRNA_38369	7.43254	7.16804	7.2064	7.08878	7.37503	7.41045	7.70022	7.32023
mmu_circRNA_39701	10.5534	10.4574	10.2956	9.91681	10.2425	10.0838	10.2356	10.2681
mmu_circRNA_35581	7.57695	7.40514	7.61563	7.59058	7.39981	7.54882	7.5152	7.3581
mmu_circRNA_43833	7.91942	7.90801	7.95601	8.19936	7.73089	7.64114	7.21431	7.86011
mmu_circRNA_38488	5.62205	5.83919	5.89329	5.64204	5.51573	5.2766	5.21275	5.62021
mmu_circRNA_42889	5.64204	5.2766	5.62205	5.46768	5.85563	5.67241	5.6733	5.27202
mmu_circRNA_29377	7.39767	7.06271	7.29404	7.13859	7.17804	7.28626	7.56033	7.00386
mmu_circRNA_33096	6.00139	5.83919	5.92331	5.92924	6.0768	6.16238	6.13056	5.81056
mmu_circRNA_22225	10.1067	10.558	10.1412	10.5323	10.0078	10.0289	10.0701	10.6241
mmu_circRNA_44000	7.56081	6.91363	6.59758	6.99858	7.87536	6.97727	7.93442	7.33734
mmu_circRNA_016981	6.24673	6.48683	6.35589	6.3685	6.25855	5.83604	6.11503	6.27844
mmu_circRNA_24992	7.06001	7.2615	7.28366	7.2131	7.16804	7.05595	7.30776	7.28597
mmu_circRNA_43353	5.56035	5.4939	5.37528	5.48386	5.80089	5.74482	5.64204	5.68824
mmu_circRNA_27242	9.27467	9.1989	9.12007	8.83605	9.31932	9.20319	9.37096	8.90011
mmu_circRNA_34116	8.9511	8.67463	8.82724	8.8746	8.9932	9.21059	9.54146	8.75363
mmu_circRNA_27254	5.81937	6.24078	5.94689	6.04711	5.82494	5.75153	6.11503	6.13698
mmu_circRNA_19577	10.0865	10.1626	10.0247	9.92323	9.97181	10.0165	10.3904	10.06
mmu_circRNA_35029	7.62753	7.62159	7.50531	7.57553	7.42311	7.18611	7.35259	7.49034
mmu_circRNA_37592	5.75654	5.90236	5.99434	6.06877	5.54691	5.61287	5.55843	6.13698
mmu_circRNA_22164	5.3468	5.4939	5.34019	5.41797	5.34902	5.41797	5.60733	5.70216
mmu_circRNA_23053	11.4466	10.7642	11.5072	11.1616	11.3388	11.5437	10.8033	10.9307
mmu_circRNA_33122	7.51668	7.33231	7.39606	7.38208	7.18673	7.38073	7.74504	7.38478
mmu_circRNA_22156	5.04147	5.1385	5.30196	4.97398	5.27202	5.41797	5.37528	5.17607
mmu_circRNA_43934	6.28539	6.30377	6.3685	6.13441	6.41995	6.47876	6.63752	6.21916
mmu_circRNA_21527	5.31102	5.34019	5.25331	5.24382	5.59059	4.9163	4.93829	5.06833
mmu_circRNA_39362	9.16019	9.0518	9.18146	8.95256	9.43241	9.52025	9.62136	8.9067
mmu_circRNA_24260	5.60733	5.52163	5.54691	5.48386	5.67241	5.86262	6.00069	5.43889
mmu_circRNA_37847	5.23197	5.47174	5.39463	5.45129	5.42428	5.29049	5.49889	5.39463
mmu_circRNA_22569	6.57789	6.10065	6.4294	6.29576	6.45634	6.39123	6.00982	6.07279
mmu_circRNA_43903	6.72451	6.87344	6.76735	6.80493	6.52061	6.69609	6.68474	6.90763
mmu_circRNA_19427	6.04438	6.51864	6.23959	6.19474	6.151	6.27262	6.19474	6.567
mmu_circRNA_36380	8.46862	8.35259	8.40912	8.31075	8.1986	8.4239	8.77293	8.30563
mmu_circRNA_38048	5.60733	5.74482	5.79278	5.51966	5.56035	5.70389	5.34019	5.70216
mmu_circRNA_37156	6.02305	5.77642	6.4294	6.13441	6.2264	6.35093	6.46351	5.93368
mmu_circRNA_21172	8.67551	8.70076	9.03359	8.91457	8.38181	8.73746	8.48759	9.10066
mmu_circRNA_20536	7.3052	6.85213	7.28713	7.00702	7.41442	7.34485	7.12734	6.63752
mmu_circRNA_27759	8.66844	8.54279	8.43228	8.44837	8.27816	8.78912	8.77293	8.46837
mmu_circRNA_008622	8.9236	8.80483	8.63163	8.62491	8.93994	8.70585	8.62856	8.69533
mmu_circRNA_44557	9.62439	9.59035	9.76596	9.4523	9.83526	9.82386	9.82655	9.28294
mmu_circRNA_26651	4.98912	4.86596	4.99761	5.04966	5.09472	4.9163	4.95831	4.94958
mmu_circRNA_19261	12.2447	12.3957	12.1819	12.3324	12.3867	12.2848	12.4505	12.5112
mmu_circRNA_37693	4.8675	4.78691	4.7446	4.82422	4.90906	4.8675	4.8217	4.69154
mmu_circRNA_39004	10.4385	10.4129	10.3212	10.1805	10.4093	10.3725	10.6384	10.3381
mmu_circRNA_33130	6.8719	6.93442	6.99858	6.84587	6.70821	6.91997	7.45789	6.86457
mmu_circRNA_21649	9.3305	9.21173	9.10803	8.95819	8.98797	6.80654	8.85145	10.1111
mmu_circRNA_36624	8.93857	9.90985	8.81218	9.67871	9.04559	8.8012	8.83605	10.2239
mmu_circRNA_36987	6.84234	6.54206	6.72706	6.54302	6.91176	6.93221	7.0748	6.40619
mmu_circRNA_014199	7.94617	7.93442	7.90501	8.12992	7.87536	7.78831	7.46786	7.98067
mmu_circRNA_37376	6.67418	6.56032	6.16866	6.83249	6.73301	6.74567	6.57553	6.7347
mmu_circRNA_002489	8.7603	8.94352	8.88731	8.99134	8.84186	8.83417	8.64205	8.91064
mmu_circRNA_011820	6.66622	7.27466	7.11113	7.02028	7.51939	7.1929	7.52209	7.40832
mmu_circRNA_45363	5.60733	5.67595	5.47377	5.59246	5.42428	5.80975	5.6348	5.45129
mmu_circRNA_22196	6.4833	6.72791	6.44086	6.6348	6.34761	6.22158	6.13056	6.68211
mmu_circRNA_008797	10.6441	10.6422	10.8377	10.1247	10.8174	10.5058	10.8813	10.5709
mmu_circRNA_34157	10.48	10.7853	10.4924	10.4883	10.0178	7.34207	9.98877	11.5808
mmu_circRNA_37330	6.93221	7.16804	7.00702	7.29691	6.94836	6.74062	6.51273	7.10394
mmu_circRNA_42517	7.19537	7.13249	6.90763	7.33762	7.39981	7.44759	7.63753	7.41943
mmu_circRNA_28629	6.82256	7.12282	7.21492	7.19537	6.60917	6.49184	6.24078	7.09011
mmu_circRNA_012843	7.47598	7.49735	7.45481	7.62821	7.77602	7.44035	7.33399	7.75801
mmu_circRNA_19468	4.95831	5.203	5.02801	5.23197	5.04694	4.98664	4.7992	5.08678
mmu_circRNA_19996	7.80574	7.51619	7.91289	7.7578	7.76321	7.7039	7.26091	7.42259
mmu_circRNA_32073	8.71682	9.03857	8.44708	8.92565	8.67629	8.72024	8.67264	9.15616
mmu_circRNA_41708	5.24382	5.43266	5.39463	5.17607	5.29049	5.31102	5.39249	5.41377
mmu_circRNA_22714	7.36796	7.20151	6.84156	7.55985	7.55602	7.55602	7.3982	7.54882
mmu_circRNA_38033	4.98912	5.11026	4.99761	5.15614	4.90906	5.08147	5.17607	5.15361
mmu_circRNA_37644	5.3468	5.2766	5.47377	5.41797	5.44509	5.32677	5.47072	5.28588
mmu_circRNA_36532	5.21518	5.04147	4.99761	4.94958	5.34902	5.14599	5.21275	4.94958
mmu_circRNA_22376	6.33091	6.51075	6.58777	6.47268	6.10065	5.86262	5.83446	6.2264
mmu_circRNA_31194	6.46556	6.52551	6.32473	6.85953	6.41995	6.69609	6.88493	6.97154
mmu_circRNA_40750	6.74146	6.74146	6.4294	6.41995	6.28539	6.41573	6.85797	6.62296
mmu_circRNA_40529	6.5406	6.29576	6.18114	5.92924	6.49784	6.30605	6.2992	6.21916
mmu_circRNA_36776	8.57364	8.73746	8.17648	8.98797	8.45994	8.75321	8.72834	9.46722
mmu_circRNA_39531	10.4633	10.0366	10.7343	10.4847	10.4479	10.4179	9.78749	9.98824
mmu_circRNA_38564	7.3907	7.07079	7.50977	7.1586	7.16804	7.56295	7.62433	7.01819
mmu_circRNA_27526	6.92035	6.90763	6.78135	6.81658	7.11243	7.16741	7.01819	6.72621
mmu_circRNA_33287	14.8949	15.2447	15.428	15.2447	15.0919	15.2447	15.2447	15.2447
mmu_circRNA_33075	9.01271	8.76591	8.63163	8.60096	8.96235	9.17617	9.39272	8.68825
mmu_circRNA_44719	9.00668	8.3655	9.33301	8.84706	9.14553	9.12936	8.71585	8.4281
mmu_circRNA_20292	5.24382	5.09208	5.23556	5.12306	5.31102	5.11026	4.98912	5.17607
mmu_circRNA_012419	8.03221	8.04729	8.0449	7.78545	8.04712	7.86612	7.91681	7.99046
mmu_circRNA_20616	6.4833	6.70476	5.92331	6.6348	6.55841	6.66355	6.63752	6.80493
mmu_circRNA_25473	5.3468	5.30536	5.08678	5.08147	5.1385	5.11026	5.2462	5.13594
mmu_circRNA_35742	6.32192	6.67418	6.41731	6.52551	6.51075	6.27262	6.54881	6.79278
mmu_circRNA_27842	6.23959	5.64204	6.26091	5.8811	6.48078	6.46249	6.50878	5.78462
mmu_circRNA_44397	7.85934	7.71896	7.60316	7.46786	7.87958	7.97763	8.01976	7.89197
mmu_circRNA_32629	4.98912	4.8121	4.71233	4.67399	4.90906	4.9163	5.08413	4.92648
mmu_circRNA_27127	6.6147	6.58025	6.30149	5.79278	6.68123	6.89708	6.78053	6.66622
mmu_circRNA_26222	5.62205	5.77642	5.70907	5.80573	5.74482	5.47983	5.27893	5.55076
mmu_circRNA_20499	5.54691	5.57743	5.51178	5.85329	5.62205	5.5812	5.49889	5.45129
mmu_circRNA_40446	6.30605	6.30377	5.95999	6.3685	6.28539	6.07279	6.03065	6.11763
mmu_circRNA_35682	7.99205	8.47358	8.14561	8.52478	8.14847	8.37626	8.60293	8.38154
mmu_circRNA_42898	6.62387	6.82853	6.72109	6.51864	6.81217	6.51174	6.65284	6.71681
mmu_circRNA_26466	6.97297	6.88912	6.75822	6.94544	7.0396	7.02236	7.20334	6.79806
mmu_circRNA_28109	6.24673	6.151	6.2264	5.95418	6.43774	6.27262	6.1861	6.28423
mmu_circRNA_29293	7.65441	7.71381	7.62205	7.65865	7.6479	7.46556	7.41574	7.84136
mmu_circRNA_25769	4.90003	5.2766	5.21518	4.94958	4.99761	5.2766	5.48386	5.62021
mmu_circRNA_30773	6.16866	6.18858	6.10851	6.06877	6.33426	6.07279	6.28018	6.13698
mmu_circRNA_41415	7.84235	7.14082	7.47699	7.31571	7.55266	7.51668	7.7181	7.05595
mmu_circRNA_002236	9.59432	9.40713	9.39513	9.28424	9.37748	9.27248	9.65642	9.1966
mmu_circRNA_37705	8.56224	8.21234	8.30335	8.23077	8.4862	8.42154	8.52552	8.40248
mmu_circRNA_32624	9.23661	9.37354	9.21059	9.55002	9.34714	9.66755	9.91616	9.62479
mmu_circRNA_43267	6.82256	7.30776	7.25561	7.12217	6.84077	6.68211	6.51273	7.28597
mmu_circRNA_26548	5.08413	5.31776	5.18712	5.12306	5.02801	5.11026	5.52359	5.45129
mmu_circRNA_26144	7.69218	7.77787	7.67397	7.69283	7.63617	7.53673	7.75801	7.80715
mmu_circRNA_39992	7.01192	7.03135	7.01471	7.04302	6.68123	6.72706	6.70821	6.75488
mmu_circRNA_45822	6.65194	6.49184	6.24673	6.23839	6.63571	6.58025	6.58025	6.50878
mmu_circRNA_37248	5.89329	5.98583	6.04984	6.21916	5.71423	5.68824	5.41797	5.95999
mmu_circRNA_018846	7.62753	7.17305	7.19537	7.0546	7.51939	7.26385	7.24614	6.93442
mmu_circRNA_36102	5.7944	5.82016	5.83919	6.02651	5.77312	5.86262	5.55843	5.92034
mmu_circRNA_015411	6.24673	6.52551	6.34761	6.38585	6.3685	6.3685	6.6987	6.50878
mmu_circRNA_19550	5.13337	5.18354	5.34019	5.27202	5.38819	5.41797	5.51573	5.45129
mmu_circRNA_37621	10.4924	10.3757	10.5774	10.503	10.4525	10.366	10.0078	10.3333
mmu_circRNA_016530	8.88255	9.05409	8.77149	8.76984	8.68233	8.58566	8.80534	9.03247
mmu_circRNA_41233	6.93221	6.78708	7.49385	6.90763	6.7756	7.26971	7.13827	7.3907
mmu_circRNA_37422	12.2559	11.9214	12.2213	12.2517	12.1204	12.0606	11.7319	11.9518
mmu_circRNA_001192	7.43254	7.37503	7.6987	7.76134	7.94873	8.15734	8.14402	7.67948
mmu_circRNA_005212	5.30196	5.09208	5.1385	4.90906	5.23197	5.2766	5.47072	5.08678
mmu_circRNA_35014	4.64028	4.72512	4.71233	4.67399	4.61842	4.56468	4.47604	4.75466
mmu_circRNA_25421	5.98155	6.28423	6.26091	6.207	6.43774	6.14082	5.91138	6.13698
mmu_circRNA_39825	5.37958	5.45951	5.47377	5.5353	5.08147	5.2766	4.87925	4.90906
mmu_circRNA_25749	6.27844	6.21309	6.14719	6.2264	6.2656	6.44707	6.53721	6.06608
mmu_circRNA_005200	6.96866	6.97727	6.68211	7.28482	6.92035	6.61102	7.05188	6.79278
mmu_circRNA_21810	6.47471	6.59897	6.59758	6.61929	6.47471	6.52893	6.46351	6.38585
mmu_circRNA_36702	6.72451	6.70908	6.54302	6.73301	6.76776	6.90763	7.11308	6.92109
mmu_circRNA_40370	6.4584	6.37611	6.18114	6.27844	6.60917	6.39123	6.52453	6.70735
mmu_circRNA_34834	7.82257	8.06137	8.07246	8.15592	7.68999	7.62067	7.37666	8.12347
mmu_circRNA_23246	6.82256	6.9196	6.76735	7.06709	6.68123	6.73385	6.89708	7.04302
mmu_circRNA_44381	6.18114	6.54206	6.34761	6.10065	6.151	6.38585	6.59665	6.59058
mmu_circRNA_41212	8.28497	8.00895	7.84588	8.40261	8.53746	8.30663	8.47522	7.94763
mmu_circRNA_004670	8.40168	8.32755	8.55985	8.46837	8.43358	8.34457	8.08564	8.2381
mmu_circRNA_41662	7.58214	7.97459	7.73872	7.83486	7.66333	7.85135	8.17305	8.41956
mmu_circRNA_42502	9.58742	9.66755	10.042	9.80403	9.38976	9.33706	8.96217	9.71392
mmu_circRNA_25332	7.48784	6.79522	7.84842	7.17804	7.44759	7.85525	7.36741	7.19537
mmu_circRNA_29146	8.03221	8.14306	8.10689	8.17055	8.01715	7.89935	7.85116	8.11358
mmu_circRNA_38762	6.65194	6.72109	6.65642	6.81658	6.64925	6.3685	5.97153	6.4584
mmu_circRNA_38037	5.95709	6.0848	6.02097	5.92924	5.82494	6.02927	5.75654	6.1799
mmu_circRNA_38824	5.10764	5.18354	5.1385	4.94958	4.99761	5.08147	5.31776	5.28588
mmu_circRNA_41202	5.17607	5.58871	5.21518	5.41797	5.27202	5.19329	5.04966	5.55076
mmu_circRNA_35058	6.16866	6.48683	5.99434	6.14719	6.04984	5.95999	6.39873	6.4584
mmu_circRNA_38565	7.33371	7.61286	7.61563	7.57127	7.4911	7.56843	7.67772	7.67948
mmu_circRNA_31560	6.18981	6.66444	6.32473	6.56604	6.13762	6.24197	6.03065	6.49184
mmu_circRNA_26221	6.4833	6.40726	7.08812	6.40194	6.45634	6.30605	6.16741	6.1799
mmu_circRNA_29612	7.25561	7.2972	7.15544	7.36632	7.34485	7.26385	7.42888	7.28597
mmu_circRNA_33498	5.86881	5.91138	6.04984	5.83129	6.03479	5.87804	6.33426	6.1972
mmu_circRNA_23899	6.18981	6.35093	6.60825	5.89934	6.5058	5.91138	6.22158	6.04438
mmu_circRNA_21913	4.90003	4.86596	4.94958	4.90906	4.90906	4.77456	4.71486	4.8121
mmu_circRNA_39049	7.59712	7.76279	7.91289	7.66333	7.66733	7.40673	7.63753	7.55794
mmu_circRNA_43954	6.40619	6.24673	6.59758	6.23839	6.19474	6.3685	5.83446	6.06608
mmu_circRNA_28047	9.20648	8.79786	9.25753	9.25503	9.53831	9.47383	9.42574	8.83417
mmu_circRNA_35138	6.8603	6.98797	6.51075	7.08878	6.89708	6.96722	6.79441	7.10982
mmu_circRNA_19781	4.67399	4.72512	4.59484	4.50115	4.59484	4.61842	4.40252	4.56848
mmu_circRNA_38319	13.9024	13.3319	13.5922	13.6562	13.4826	13.3998	13.0172	13.2025
mmu_circRNA_22903	6.24673	6.12152	6.72109	6.13441	6.24435	5.93515	6.32754	6.07279
mmu_circRNA_19001	5.88263	5.83919	6.34761	6.04711	5.95999	5.70389	6.09406	5.65104
mmu_circRNA_22352	5.13337	5.34019	5.2766	5.27202	5.18354	5.25331	5.3556	5.11026
mmu_circRNA_24496	7.45481	7.55458	7.34485	7.6974	7.52991	7.34485	7.22851	7.60084
mmu_circRNA_004899	4.95831	5.203	5.39463	5.08147	4.94958	5.14599	5.08413	5.06833
mmu_circRNA_19515	6.81538	6.78135	6.65642	6.66622	6.72621	6.81618	7.00351	6.82892
mmu_circRNA_34261	8.94928	8.99612	8.76539	8.44837	9.10033	8.97028	9.0954	9.10591
mmu_circRNA_36726	7.62753	7.33762	7.57222	7.53915	7.63072	7.6339	7.3253	7.09011
mmu_circRNA_30995	6.5406	6.62479	6.70649	6.72706	6.68123	6.59525	6.56509	6.65463
mmu_circRNA_30997	6.58307	6.57553	6.45326	6.77396	6.46556	6.48683	6.49184	6.38585
mmu_circRNA_42290	6.57789	6.07145	6.47116	6.00139	6.8719	6.64835	6.98584	6.00561
mmu_circRNA_26835	6.20944	5.89177	6.28076	6.00139	6.4294	6.31401	6.22158	5.85952
mmu_circRNA_003022	9.06154	8.81458	8.97253	9.1296	8.69283	8.81057	8.51447	8.87084
mmu_circRNA_37190	5.17607	5.34019	5.08678	5.27202	5.1385	5.08147	4.90906	5.42428
mmu_circRNA_40255	8.12153	8.08613	7.86263	7.9082	8.1926	8.42836	8.72834	8.05968
mmu_circRNA_013251	9.00009	9.2051	8.97638	9.75562	9.06659	9.76922	9.44171	10.1084
mmu_circRNA_19269	8.47927	8.67926	8.23691	8.57672	8.4941	8.37626	7.98513	8.70552
mmu_circRNA_29475	5.94689	6.0512	6.10851	6.15733	5.60733	5.97153	6.1861	6.13698
mmu_circRNA_24454	5.95709	6.0512	5.74818	6.06877	5.86726	5.86262	5.80573	5.93368
mmu_circRNA_40385	7.84509	8.74431	8.14338	8.51717	8.10066	7.93092	8.06204	8.87431
mmu_circRNA_016437	6.37828	6.32754	6.49134	6.56604	6.10065	5.82335	5.6733	6.0512
mmu_circRNA_43681	7.62753	7.61286	7.52698	7.51668	7.51619	7.94544	8.11406	7.72579
mmu_circRNA_28233	5.26273	5.70043	6.13313	5.48386	5.37093	6.01888	6.26091	6.79278
mmu_circRNA_19486	10.8598	10.8174	10.8487	11.0882	10.6899	11.1672	11.2388	10.8111
mmu_circRNA_33755	6.25855	6.52551	6.4294	6.53624	5.64204	5.35999	5.57743	5.60733
mmu_circRNA_34841	5.97153	6.07145	5.94689	6.06877	5.97153	5.80975	5.80573	5.95999
mmu_circRNA_31345	5.21518	5.38819	5.51178	5.30874	5.09472	5.14599	5.08413	5.31102
mmu_circRNA_34908	5.17607	4.95831	4.94958	5.19563	4.90906	5.17607	5.04147	5.04147
mmu_circRNA_23982	5.98155	5.80089	6.12152	5.83919	6.20517	6.12927	6.38855	6.12798
mmu_circRNA_37855	6.71595	7.39339	6.99222	7.70044	7.13314	6.97727	7.13827	7.3581
mmu_circRNA_20892	5.4939	5.77642	5.41797	5.7262	5.56035	5.72791	5.7944	5.81056
mmu_circRNA_30039	5.13337	5.30536	5.18712	5.3468	5.34902	5.08147	5.21275	5.08678
mmu_circRNA_30040	4.91205	4.78691	4.7992	4.8551	4.86131	5.00325	5.17607	4.8121
mmu_circRNA_31479	6.2656	6.61009	6.33426	6.49084	6.36303	6.17366	6.28018	6.16741
mmu_circRNA_45705	7.17367	7.30378	7.08081	7.04302	7.36358	7.48733	7.25561	7.48306
mmu_circRNA_36606	6.51174	6.65104	6.09538	6.33203	6.2264	6.80654	6.73893	6.65463
mmu_circRNA_31042	7.98975	8.08015	8.13571	8.00387	8.01157	8.01122	7.95728	8.10558
mmu_circRNA_43426	5.68824	5.92331	5.39463	5.75153	5.95999	5.92406	5.85952	5.83604
mmu_circRNA_37780	5.84548	5.70907	5.86572	5.83919	5.86726	5.88721	6.03065	5.71766
mmu_circRNA_25822	4.8675	4.97808	4.99761	5.04147	4.94958	4.98664	5.04966	5.19083
mmu_circRNA_20079	6.75404	6.07145	6.76735	6.41995	6.72621	6.88493	6.30833	6.14719
mmu_circRNA_32825	8.58778	8.7528	8.68672	8.74924	8.67629	8.63617	8.56558	8.81458
mmu_circRNA_013555	7.51668	7.54882	7.65015	7.33762	7.33594	7.46556	6.71938	7.42259
mmu_circRNA_19553	5.32677	5.34019	5.2766	5.51966	5.203	5.2766	5.13594	5.13594
mmu_circRNA_23870	5.04147	5.09208	5.2766	5.01724	5.27202	5.04966	5.04147	4.99761
mmu_circRNA_30474	5.13337	5.37958	5.30196	5.21518	5.18354	5.14599	5.2462	5.17607
mmu_circRNA_21650	7.07045	6.95855	6.77478	6.92183	6.73301	5.86262	6.92925	7.19537
mmu_circRNA_44165	6.8603	6.74818	7.01471	6.74146	6.73977	6.80654	6.50878	6.74146
mmu_circRNA_35622	8.00299	7.57813	7.79075	7.20518	7.33929	7.20089	7.72472	7.61263
mmu_circRNA_016017	6.77643	6.78708	6.78135	6.68211	6.8719	6.85953	7.01819	7.19537
mmu_circRNA_39244	10.0075	9.7789	9.93268	9.7072	10.2297	10.0184	9.9771	9.66656
mmu_circRNA_007217	8.62719	8.99063	8.70876	8.90275	8.82317	9.01035	9.57104	8.9917
mmu_circRNA_41361	5.31102	4.8121	5.39463	4.99479	5.23197	5.3468	4.86131	4.92648
mmu_circRNA_009340	6.83446	7.24673	6.83367	7.1059	6.92035	6.90763	7.3982	7.30492
mmu_circRNA_31433	6.53235	6.59897	6.4294	6.29576	6.52061	6.46249	6.78708	6.567
mmu_circRNA_27895	8.36071	8.3655	8.62548	8.45314	8.44695	8.18425	7.59712	8.19506
mmu_circRNA_21928	8.85145	8.55782	8.60107	8.46122	8.80715	9.16231	9.4981	8.48658
mmu_circRNA_22058	8.69468	8.85253	8.30335	8.33511	8.99947	8.37883	9.22264	8.56546
mmu_circRNA_21570	8.48934	8.87402	8.32615	8.39392	8.2854	8.44152	8.72366	8.69675
mmu_circRNA_23949	6.5406	6.8603	6.52061	6.83249	6.55841	6.55506	6.3685	6.92109
mmu_circRNA_31307	9.46926	9.47244	9.45661	9.47091	9.49723	9.30406	9.22603	9.55117
mmu_circRNA_31171	4.95831	4.78691	4.94958	4.7446	5.04694	4.8675	4.90906	4.8121
mmu_circRNA_19383	8.53697	8.38559	8.41468	8.29059	8.65307	8.55387	9.16034	8.21795
mmu_circRNA_20709	9.92323	10.0855	9.79116	10.151	9.92495	9.73915	9.77571	10.0965
mmu_circRNA_29545	7.02028	6.76569	6.80654	6.84587	7.08613	7.16239	7.2067	6.75488
mmu_circRNA_23201	5.17607	5.34019	5.11547	5.3468	5.62205	5.37958	5.31776	5.36219
mmu_circRNA_26547	5.81937	5.83919	5.79278	5.3468	5.78462	5.70389	6.07279	5.64204
mmu_circRNA_42241	5.75654	5.82016	5.64204	5.61102	5.67241	5.83604	5.91138	5.78462
mmu_circRNA_33521	6.52551	6.37611	6.72706	6.52551	6.92035	7.1929	6.85096	6.29576
mmu_circRNA_31563	6.32192	6.4294	6.52698	6.47268	6.2366	6.02927	6.11503	6.18981
mmu_circRNA_21531	6.4833	6.47268	6.47116	6.43982	6.24435	6.1072	6.00069	6.08745
mmu_circRNA_35989	6.4152	5.90236	6.04984	5.7797	6.00561	6.63888	6.50878	6.07279
mmu_circRNA_35953	6.0848	5.98583	6.59758	6.06877	6.04984	6.31401	6.08214	6.63752
mmu_circRNA_36108	6.01121	6.11243	5.70907	5.83129	6.03479	6.44707	6.06608	6.11763
mmu_circRNA_25247	5.7944	5.70907	5.51178	5.75153	5.82494	5.88721	6.04438	5.68824
mmu_circRNA_45655	4.71486	4.94958	4.7446	4.8121	4.97522	5.19329	5.2462	4.94958
mmu_circRNA_31063	4.8675	4.74796	4.56215	4.90906	4.68454	4.71486	4.8217	4.62575
mmu_circRNA_21436	7.61332	6.9196	7.32249	6.76652	7.6591	7.62251	7.7039	6.7486
mmu_circRNA_35900	8.96271	8.26532	9.15703	8.69261	8.97567	8.96767	8.71145	8.26209
mmu_circRNA_006797	9.80403	9.70881	9.98877	9.74326	9.78663	10.3928	10.5142	9.73598
mmu_circRNA_34111	5.84548	5.5098	5.54691	5.38175	6.02651	5.88721	6.00982	5.60733
mmu_circRNA_30123	8.91942	8.18611	9.11252	8.73471	9.05375	8.98966	8.4419	8.19783
mmu_circRNA_30315	6.24673	6.29576	6.19228	5.86417	6.30605	6.35093	5.71938	5.94689
mmu_circRNA_41747	5.06699	5.08147	5.11547	5.04147	5.08147	4.94958	4.86131	5.08678
mmu_circRNA_23478	9.50717	9.4676	9.42285	9.26121	9.53533	9.17305	9.5157	9.08928
mmu_circRNA_38199	5.44509	5.43266	5.3556	5.67947	5.32677	5.3468	5.19329	5.47377
mmu_circRNA_34734	7.18487	6.84705	6.56319	5.86417	6.89064	6.86573	6.90763	6.77971
mmu_circRNA_001121	9.41019	9.33148	9.44411	8.95719	9.37978	9.52025	9.64937	9.4911
mmu_circRNA_26184	5.99292	5.92331	5.74818	5.51966	5.89783	5.82335	5.85952	5.97153
mmu_circRNA_36284	6.14719	6.0848	6.31287	6.12152	6.40407	6.56366	6.39873	6.20883
mmu_circRNA_26607	6.60963	6.3685	6.61424	6.35093	6.55841	6.42205	6.56509	6.40619
mmu_circRNA_38457	5.92331	6.4419	5.97153	6.04711	6.151	6.56366	6.647	6.5406
mmu_circRNA_39215	7.04199	7.11308	6.88759	7.00702	7.05528	6.7883	7.2067	7.09407
mmu_circRNA_20220	5.04147	5.04147	5.11547	4.99479	5.38819	5.21275	5.3556	4.92648
mmu_circRNA_21733	6.0848	6.14465	5.97153	6.04711	6.0768	6.09538	5.80573	6.13698
mmu_circRNA_002776	8.80049	8.62491	8.49785	8.512	8.70811	8.50233	8.62856	8.37653
mmu_circRNA_27268	8.40168	8.52674	8.25753	8.00387	8.59479	8.78463	8.95019	7.87382
mmu_circRNA_30392	6.44397	6.49834	6.28076	6.59711	6.40407	6.35093	6.46351	6.68211
mmu_circRNA_006613	9.98112	9.91951	9.91951	9.94773	9.77715	9.92323	10.1271	9.8815
mmu_circRNA_30567	7.71981	7.54882	8.08148	7.99046	7.75405	7.71252	8.21705	7.84666
mmu_circRNA_30789	5.17607	4.94958	4.92054	4.8121	5.02801	5.13337	5.2462	4.92648
mmu_circRNA_013630	6.56795	6.47876	6.28076	6.3685	6.56509	6.35093	6.33426	6.48683
mmu_circRNA_28594	6.60963	6.52551	6.3685	6.35093	6.75404	6.94909	7.14656	6.71681
mmu_circRNA_19703	10.0276	9.88035	9.73862	9.68814	9.89766	10.3857	10.431	10.397
mmu_circRNA_41353	6.10524	6.19598	6.45326	6.21916	6.3685	6.31401	6.58025	6.38585
mmu_circRNA_004592	6.32192	6.61746	5.70907	6.55266	6.24435	6.07279	6.14719	6.68211
mmu_circRNA_23399	7.41943	7.26561	7.59339	7.34485	7.16081	7.29748	7.29519	7.1526
mmu_circRNA_27541	5.35999	5.11026	4.71233	4.90906	5.04694	5.44509	5.52359	5.04147
mmu_circRNA_34457	6.2656	5.78462	5.79278	5.69695	5.9248	6.11763	6.05255	5.80089
mmu_circRNA_40512	5.60733	5.36547	5.39463	5.27202	5.42428	5.51573	5.6733	5.28588
mmu_circRNA_45283	5.7797	6.12798	5.74818	5.95418	5.71423	5.79927	5.95999	6.2264
mmu_circRNA_31866	7.49085	7.73089	7.56629	7.73534	7.50133	7.44759	7.52674	7.35259
mmu_circRNA_39016	4.84885	4.90906	4.92054	4.94958	4.82899	4.84885	4.57228	4.92648
mmu_circRNA_40537	5.37958	5.45951	5.43681	5.50386	5.24857	4.98664	5.41797	5.17607
mmu_circRNA_32456	8.9142	8.85914	9.07731	8.9511	9.09251	8.95837	9.3461	8.69675
mmu_circRNA_32455	9.08497	9.06348	9.16019	9.16451	9.27438	9.04354	9.39071	8.87872
mmu_circRNA_34257	6.11633	5.97153	6.09538	5.92924	6.11503	6.38585	6.12152	5.90688
mmu_circRNA_41439	5.2766	5.41797	5.23556	5.19563	5.40744	5.39463	5.61471	5.45129
mmu_circRNA_36268	6.2264	6.19598	5.97153	6.15733	6.35093	6.31401	6.42521	6.1972
mmu_circRNA_46010	5.26273	5.203	5.11547	5.27202	5.29049	5.11026	5.21275	5.21154
mmu_circRNA_37064	7.97728	7.60825	8.10066	7.82077	7.83051	8.03239	7.65374	7.79319
mmu_circRNA_20224	5.41588	5.52163	5.41797	5.51966	5.04694	5.31102	5.45129	5.47377
mmu_circRNA_005985	9.81443	9.89969	10.0485	10.1636	9.92958	9.71253	9.41759	9.87632
mmu_circRNA_007371	10.8041	10.4649	10.6093	10.2002	11.1735	11.1141	10.9697	10.1885
mmu_circRNA_33233	8.47383	7.89102	8.364	8.00772	8.2249	8.50494	8.82724	7.89633
mmu_circRNA_001327	7.57695	6.49184	7.1357	6.57553	7.67198	8.06878	8.09902	6.89708
mmu_circRNA_42478	7.25974	7.31401	7.1357	7.33762	7.13314	6.79522	6.82575	6.87228
mmu_circRNA_41718	9.21735	9.30535	9.42206	9.47282	9.28294	8.88941	8.45455	9.00562
mmu_circRNA_25212	5.71509	5.34019	5.43681	5.41797	5.46156	5.5812	5.75654	5.43889
mmu_circRNA_34103	4.8185	4.72512	4.87618	4.61588	4.97522	4.68454	4.8217	4.61219
mmu_circRNA_016732	8.38882	8.29634	8.26356	7.96362	8.48934	8.39111	8.53369	8.28627
mmu_circRNA_41335	5.62205	5.34902	5.57743	5.48386	5.44509	5.39463	5.27202	5.28588
mmu_circRNA_017722	6.35093	6.1357	6.40726	6.17429	6.57836	6.31401	6.74146	6.33203
mmu_circRNA_29113	6.69174	5.97153	6.34761	6.04711	6.81217	6.66355	6.63117	6.24673
mmu_circRNA_19196	11.9993	12.2474	12.1978	12.1916	12.0251	11.9441	12.2915	12.2695
mmu_circRNA_25336	8.46862	8.50581	8.2939	8.32867	8.55806	8.97567	9.08647	8.69675
mmu_circRNA_28073	7.81978	7.63617	7.71403	7.66333	7.74041	7.80574	7.73089	7.70563
mmu_circRNA_015638	11.5437	11.7666	11.2038	11.7347	11.4466	11.2831	11.5036	12.0025
mmu_circRNA_30235	8.02687	8.31345	8.1139	8.26532	8.36987	8.28395	8.21082	8.66999
mmu_circRNA_21497	7.74735	7.79197	8.19167	7.79928	7.59105	7.53284	8.13185	7.49385
mmu_circRNA_25020	8.18239	8.19875	8.21583	7.91998	8.27306	8.26766	7.93055	8.18332
mmu_circRNA_33722	6.12669	5.98155	6.27262	5.92924	6.151	6.1861	5.93515	5.85952
mmu_circRNA_21397	5.94689	5.67595	5.83919	5.95418	6.13762	6.05255	6.03065	5.57838
mmu_circRNA_31367	5.56035	5.62021	5.57743	5.23197	5.4939	5.5353	5.87035	5.68824
mmu_circRNA_21107	7.71338	7.61286	7.53673	7.38801	7.75091	7.54882	7.67772	7.63617
mmu_circRNA_27523	12.1474	12.0518	12.3749	12.3159	12.2213	11.9586	11.5391	11.9786
mmu_circRNA_24358	5.47983	5.57743	5.55843	5.56416	5.70216	5.61287	5.74482	5.55076
mmu_circRNA_21474	5.04147	5.11026	5.31776	5.27202	5.04694	5.2766	5.08413	4.87618
mmu_circRNA_26970	4.99761	5.23905	4.90304	5.23197	4.86131	5.11026	4.98912	5.17607
mmu_circRNA_29772	5.08413	4.99479	5.08678	4.99479	5.08147	4.98664	5.08413	5.13594
mmu_circRNA_39352	7.20457	7.44759	7.36959	7.51668	7.02097	7.1357	7.46147	7.46556
mmu_circRNA_37547	7.14783	7.09868	7.30406	7.27437	7.24019	7.14146	7.15734	7.15734
mmu_circRNA_42041	6.76486	6.92925	6.30149	6.92183	6.59151	6.52893	6.35644	6.82892
mmu_circRNA_009381	7.50928	7.45866	7.14783	7.28482	7.25797	7.10982	7.36057	7.26444
mmu_circRNA_21601	6.72451	6.92925	6.79115	6.52551	6.59151	6.64835	6.90763	6.82892
mmu_circRNA_33527	7.28019	6.83367	6.88759	7.12734	7.04916	7.20914	7.47065	6.84156
mmu_circRNA_21453	7.47167	7.64408	7.57695	7.42521	7.50977	7.66888	7.83229	7.63231
mmu_circRNA_24538	8.53697	8.5812	8.45738	8.47927	8.40607	8.44152	8.49959	8.41032
mmu_circRNA_30384	7.3592	7.34706	7.38046	7.44449	7.66333	7.29748	7.20334	7.54882
mmu_circRNA_003801	10.9443	11.149	10.7308	10.8075	11.0462	11.0892	11.1609	11.101
mmu_circRNA_40180	5.65104	5.92331	5.70907	5.75153	5.59059	5.64385	6.27262	6.1972
mmu_circRNA_31439	7.00281	7.03548	6.96722	6.89897	7.08114	7.07413	7.02201	7.0681
mmu_circRNA_37769	8.47624	8.34068	8.17648	8.58824	8.36987	8.33455	7.9469	8.29777
mmu_circRNA_35231	7.55386	7.86978	7.40832	7.82077	7.42888	7.31938	7.56819	8.00387
mmu_circRNA_19536	7.3052	7.20151	6.84156	7.04302	6.98655	7.02859	7.21431	7.14082
mmu_circRNA_25425	7.49085	7.1586	7.49884	7.07748	7.51619	7.51274	7.33399	7.09407
mmu_circRNA_29200	7.69414	7.49435	7.48934	7.45789	7.74441	7.73259	7.78156	7.31514
mmu_circRNA_25361	7.22279	7.0168	7.48129	7.23541	7.18425	7.09077	7.10982	7.13314
mmu_circRNA_014678	10.8124	10.6823	10.569	10.6435	10.8377	10.8431	10.9878	10.6668
mmu_circRNA_34967	6.02305	6.18114	6.04984	5.86417	5.56035	5.88721	6.13954	6.02996
mmu_circRNA_44688	7.24673	7.47598	7.45943	7.31174	7.31514	7.10361	6.99081	7.34485
mmu_circRNA_42008	6.14719	6.1357	5.91063	5.83129	6.24435	5.85017	6.14719	6.11763
mmu_circRNA_19199	6.13698	6.0848	6.34761	6.31287	5.98155	6.02927	5.77312	5.93368
mmu_circRNA_016901	6.4584	6.44914	6.47977	6.58917	6.46556	6.07279	6.00982	6.16741
mmu_circRNA_45304	6.52551	6.39927	6.52698	6.43044	6.57836	6.62113	6.75488	6.5406
mmu_circRNA_45646	7.47167	7.13249	7.30406	7.3715	7.07748	7.43228	7.46786	7.34928
mmu_circRNA_42790	10.2514	10.5534	10.2136	9.662	9.95238	9.92495	10.6565	10.1513
mmu_circRNA_19789	8.09869	8.29045	8.25753	8.19675	8.18766	8.17133	8.34304	8.16569
mmu_circRNA_43961	6.88493	6.68386	6.94214	6.75697	6.84077	6.67683	6.54881	6.35093
mmu_circRNA_31729	6.15733	6.21916	6.38585	6.27844	6.24435	6.32417	6.3685	6.68211
mmu_circRNA_35857	4.91205	5.25567	5.3556	5.24382	5.12047	4.8675	4.98912	5.08678
mmu_circRNA_41755	9.16577	9.00668	9.00457	9.01907	9.19144	9.08181	9.34499	8.9142
mmu_circRNA_40916	6.29576	6.45532	6.34761	6.38585	6.11503	6.16238	5.88416	6.48683
mmu_circRNA_32755	5.17607	5.04147	5.57743	5.08147	5.1385	4.8675	5.00325	5.08678
mmu_circRNA_008996	7.63072	7.77272	7.61563	7.79928	7.64024	7.62685	7.57884	7.67397
mmu_circRNA_39846	5.93368	5.88263	5.86572	5.89934	5.82494	5.75153	5.83446	5.84704
mmu_circRNA_37074	5.7944	5.52163	5.55843	5.41797	5.64204	5.98155	6.13056	5.78462
mmu_circRNA_22818	8.42022	8.64948	8.76539	8.7039	8.46684	8.38168	8.47522	8.7832
mmu_circRNA_004259	6.63662	7.14082	6.67418	7.02997	6.70821	6.79522	7.00772	7.18549
mmu_circRNA_32565	9.42338	9.50804	9.28222	9.5449	9.02427	9.5068	9.71478	9.52344
mmu_circRNA_21105	8.78974	8.53988	8.81498	8.7463	8.4951	8.66544	8.7506	8.04388
mmu_circRNA_001194	8.11732	8.13603	8.0007	7.96776	8.41706	8.10852	8.31132	7.85135
mmu_circRNA_19496	6.28539	6.29576	5.80573	6.43982	6.29805	6.00561	5.72961	6.27844
mmu_circRNA_010432	10.0971	10.0024	9.82655	9.76596	10.3624	10.3312	10.303	10.1922
mmu_circRNA_34648	9.6732	10.3904	9.72414	9.75295	9.79492	9.55555	9.88121	10.7058
mmu_circRNA_30848	6.1972	7.0168	6.31287	6.64114	6.53624	6.35093	6.59665	7.17492
mmu_circRNA_43839	5.95709	5.62021	5.97153	6.02651	5.86726	5.91138	5.89934	5.68824
mmu_circRNA_36534	6.98512	7.03548	7.02063	7.16616	7.16081	7.09803	6.8719	6.93442
mmu_circRNA_43431	5.24382	6.65104	6.95164	5.7797	5.88263	5.14599	5.15614	5.51966
mmu_circRNA_013932	7.00772	6.81698	6.88072	6.65104	7.02097	6.85953	7.13827	6.74146
mmu_circRNA_22447	9.95492	10.3668	9.87992	10.4948	9.95882	10.2397	10.503	10.8138
mmu_circRNA_011276	9.34928	7.76777	9.13202	8.12992	9.90355	8.8746	8.98032	8.51496
mmu_circRNA_38119	7.34485	7.95528	7.28366	7.76942	7.50133	7.97763	8.11406	8.17835
mmu_circRNA_26807	5.71509	6.03341	5.99434	5.83919	5.68824	5.88721	6.05255	6.02996
mmu_circRNA_43224	5.24382	5.66887	5.2766	5.48386	5.27202	5.29049	5.49889	5.78462
mmu_circRNA_19431	10.6345	10.8525	10.6429	10.703	10.3904	10.4501	10.8124	10.8314
mmu_circRNA_31967	6.94177	7.14656	7.81338	7.35535	7.0681	7.03479	6.93737	7.29748
mmu_circRNA_34295	5.94689	6.38585	6.57836	6.3685	6.04984	6.37503	6.58025	6.44397
mmu_circRNA_42639	5.98155	6.151	5.82335	6.12152	5.88263	6.05255	6.44811	5.94689
mmu_circRNA_011148	8.06642	7.5063	7.70347	6.43982	7.97692	7.95909	8.32502	7.92481
mmu_circRNA_35082	6.60547	6.3685	6.33426	6.52551	6.73977	6.72706	6.52844	6.63752
mmu_circRNA_28624	6.769	6.9196	6.84156	6.93442	6.52844	6.82892	6.15733	6.7347
mmu_circRNA_24572	6.90763	7.04097	6.82733	6.89367	6.93442	6.74567	6.54881	6.89708
mmu_circRNA_42158	6.0848	6.12152	5.98155	5.92924	6.10065	5.89934	6.62296	6.1972
mmu_circRNA_33598	9.34637	9.61339	9.52943	9.68475	9.277	9.23661	8.99417	9.63447
mmu_circRNA_29773	5.24382	5.17607	5.23556	5.19563	5.09472	5.31102	5.17607	5.39463
mmu_circRNA_30037	5.44509	5.5098	5.37528	5.51966	5.44509	5.37958	5.49889	5.24857
mmu_circRNA_21813	7.37612	6.86495	7.57222	7.56629	7.60709	6.99045	6.89708	7.12734
mmu_circRNA_26105	5.10764	5.47174	5.02801	5.04147	4.86131	4.77456	4.87925	5.08678
mmu_circRNA_37589	8.32615	8.357	8.35865	8.21795	8.23691	8.17711	7.97136	8.246
mmu_circRNA_43618	8.18239	8.54557	8.0868	8.52747	8.22836	8.19783	8.10623	8.57009
mmu_circRNA_32722	4.8675	4.74796	4.90304	4.76464	4.86131	4.98664	4.71486	4.8121
mmu_circRNA_19541	7.17804	7.18052	6.37611	7.31571	7.04916	6.83446	6.74146	7.17492
mmu_circRNA_015287	8.34235	8.09934	8.0949	8.10066	8.2903	8.85914	9.12428	8.22264
mmu_circRNA_44042	6.00139	6.18114	6.00631	6.04711	6.06608	5.79927	5.72961	6.02996
mmu_circRNA_36451	5.64204	5.98155	5.85329	6.00139	6.06608	5.89934	6.28018	5.98298
mmu_circRNA_36884	6.3685	6.18114	6.12152	6.24673	6.445	6.11763	6.46351	6.23959
mmu_circRNA_35046	7.52307	7.5063	6.99222	7.34955	7.38424	7.17741	7.57246	7.57695
mmu_circRNA_19548	7.27408	7.00772	7.00702	7.00702	7.2064	7.26385	7.15291	7.00912
mmu_circRNA_25309	7.09407	7.15355	6.75154	6.88645	7.07413	6.8719	7.26912	7.30947
mmu_circRNA_19122	7.31514	7.12282	7.58073	7.45789	7.2064	7.34928	7.16929	7.35259
mmu_circRNA_37267	7.77128	7.62433	7.79705	7.55506	7.76901	7.71252	7.95946	7.62067
mmu_circRNA_35960	5.37958	5.52163	5.2766	5.45129	5.34902	4.98664	5.08413	5.27202
mmu_circRNA_33836	7.93442	7.79685	7.81338	7.58613	7.94288	7.84235	7.88417	7.71059
mmu_circRNA_45476	5.13337	5.23905	5.64204	5.41797	5.42428	5.60177	5.52359	5.57838
mmu_circRNA_22182	8.65116	8.925	8.60409	9.06373	8.51631	9.24243	8.81538	8.88226
mmu_circRNA_004102	7.98975	8.07179	8.14338	7.7578	8.10296	7.82277	8.16018	7.93332
mmu_circRNA_33111	7.34485	7.63344	7.4406	7.72579	7.52356	7.21492	7.11958	7.16929
mmu_circRNA_40375	5.60733	5.4939	5.92331	5.73808	5.88263	5.89934	6.03065	5.80089
mmu_circRNA_40573	8.1564	8.28771	8.27612	8.48922	8.52258	8.52184	8.47358	8.37177
mmu_circRNA_31425	5.13337	5.30536	5.2766	5.38175	5.23197	5.2766	5.27893	5.39463
mmu_circRNA_42644	5.81937	6.38585	6.30149	6.04711	5.85563	5.76817	6.00982	5.90688
mmu_circRNA_32431	5.24382	5.47174	5.18712	5.32677	5.46156	5.3468	5.47072	5.55076
mmu_circRNA_36020	4.91205	4.90906	4.7446	4.58736	4.75131	4.8217	4.90906	4.8121
mmu_circRNA_25880	6.39873	6.16615	6.31287	6.35093	6.38747	6.66799	6.58025	6.15733
mmu_circRNA_32701	8.15292	8.17742	8.22641	8.29318	8.13731	7.84823	7.6064	8.14847
mmu_circRNA_20287	6.78749	6.80008	6.35589	6.54302	6.5058	6.48683	6.59665	6.92109
mmu_circRNA_014173	6.99435	7.14082	6.92035	6.68211	6.93442	6.78135	7.09868	6.97154
mmu_circRNA_41629	6.3685	5.81056	6.07145	5.98583	6.29805	6.11763	6.03065	5.83604
mmu_circRNA_31815	7.97154	8.17336	8.02514	8.14784	7.82674	7.84235	8.61907	8.46276
mmu_circRNA_34079	8.92128	8.63152	8.67342	8.52111	9.13057	8.86331	8.86205	8.74819
mmu_circRNA_33387	6.89481	7.0437	6.76735	6.76652	6.90763	6.84744	6.98584	7.0681
mmu_circRNA_33863	8.59362	8.67463	8.85389	8.92425	8.52025	8.4239	7.99682	8.68825
mmu_circRNA_008718	6.58307	6.72791	6.56795	6.29576	6.59151	6.52893	6.75488	6.62296
mmu_circRNA_015140	7.33371	7.07079	6.85018	7.15608	7.38424	7.29232	6.98584	6.90763
mmu_circRNA_37876	6.79522	9.91466	9.65905	10.4479	10.4001	9.44786	8.96091	9.15813
mmu_circRNA_34154	6.8603	7.53576	9.26349	7.23959	6.75404	6.52355	5.82256	6.54785
mmu_circRNA_28368	7.51274	7.72238	7.42652	7.83486	7.0681	7.04439	6.95201	7.76859
mmu_circRNA_19338	8.79157	8.97567	8.9347	8.72152	8.65038	8.38748	9.01576	8.63163
mmu_circRNA_012427	5.21518	5.2766	5.67595	5.27202	5.46156	5.5812	5.31776	5.48789
mmu_circRNA_33126	6.13698	6.35093	6.04984	6.13441	6.21795	5.86262	5.88416	6.00561
mmu_circRNA_42854	8.91942	9.08497	8.75154	8.93175	8.78729	8.58988	8.65105	8.93682
mmu_circRNA_27506	6.28539	6.30377	6.23959	6.06877	6.151	6.31401	6.85096	6.23959
mmu_circRNA_27705	8.24525	8.01471	8.38882	8.11227	8.33021	8.34318	8.19936	7.99647
mmu_circRNA_20918	5.19563	5.203	5.2766	5.1385	4.94958	4.74796	4.7992	5.13594
mmu_circRNA_006940	7.64385	7.71381	7.92592	7.62433	7.88379	7.86998	7.83506	7.50084
mmu_circRNA_22388	6.21916	6.0848	6.14719	5.75153	6.19474	6.27262	6.65954	6.09802
mmu_circRNA_21613	6.81538	6.66444	6.78135	6.84587	6.92035	6.93663	6.68035	6.57836
mmu_circRNA_33770	5.67595	5.66887	5.08678	5.64204	5.54691	5.68824	5.47072	5.64204
mmu_circRNA_016773	11.9278	11.4519	11.7666	11.9214	11.6465	11.8602	11.2589	11.4803
mmu_circRNA_36121	8.93037	8.83447	8.55985	8.93443	8.75645	9.02289	9.09976	9.08928
mmu_circRNA_22355	5.54691	5.5098	5.99434	5.39463	5.59059	5.93515	6.06608	6.13698
mmu_circRNA_44082	6.12669	5.90236	6.23959	5.97727	6.183	6.30605	6.52453	5.80089
mmu_circRNA_40236	6.92035	7.07681	7.11113	6.95782	7.0437	7.21492	7.5873	7.09407
mmu_circRNA_23792	6.83446	6.88912	6.69696	7.16616	6.95782	6.95564	7.02201	6.99222
mmu_circRNA_28619	5.10764	4.9324	5.16606	4.94958	5.23197	5.23197	5.23197	5.21154
mmu_circRNA_28617	5.14853	5.11026	5.43681	5.23197	5.18354	5.23197	4.98912	5.04147
mmu_circRNA_36880	6.16866	6.30377	6.40726	6.18486	5.98155	6.02927	6.22158	6.33873
mmu_circRNA_23055	4.8675	4.8121	4.85354	4.90906	4.90906	5.08147	4.8217	4.75466
mmu_circRNA_31634	8.72206	8.62719	8.54182	8.85506	8.72707	8.726	8.70076	8.5377
mmu_circRNA_007560	7.84823	7.89481	7.47142	7.94635	7.56961	7.68453	7.72472	7.53284
mmu_circRNA_42734	7.25029	7.08812	7.17804	6.97942	6.92035	7.18611	7.61815	7.05595
mmu_circRNA_29740	4.99761	5.04147	5.08678	4.99479	5.1385	4.98664	5.04966	5.13594
mmu_circRNA_43573	5.83446	5.92331	5.94689	5.80573	5.86726	5.85017	5.88416	5.83604
mmu_circRNA_29033	9.11845	9.4996	9.21059	9.6543	9.19291	9.08953	8.81097	9.54762
mmu_circRNA_42777	4.8675	4.9324	4.87618	4.82422	4.68454	4.84885	4.87925	4.99761
mmu_circRNA_20855	8.01471	7.76279	7.69392	8.06642	7.61148	8.15292	7.91382	7.6553
mmu_circRNA_35924	5.13337	5.25567	5.61102	5.15614	4.99761	5.35999	5.08413	5.15361
mmu_circRNA_26511	5.81937	5.90236	5.83919	5.97727	5.42428	5.75153	6.22158	6.13698
mmu_circRNA_19518	7.83782	7.59105	7.58355	7.57553	7.57577	7.7688	7.89746	7.56081
mmu_circRNA_23420	5.97153	5.74482	5.74818	5.89934	5.85563	5.78298	5.71938	5.60733
mmu_circRNA_21747	7.73492	7.64745	7.55074	7.38208	7.5873	7.20914	7.67375	7.48306
mmu_circRNA_38583	7.67727	7.51619	7.76942	7.6733	7.57577	7.78831	7.36358	7.46556
mmu_circRNA_32914	6.30605	5.90236	6.40726	6.05255	6.33426	6.28655	6.05255	5.80089
mmu_circRNA_22801	6.10524	6.18114	5.86572	6.18486	6.17179	6.16238	6.14719	6.20883
mmu_circRNA_38324	6.93221	7.04984	6.8603	7.18487	6.78135	6.74062	6.52453	6.97154
mmu_circRNA_38649	7.6339	7.35562	7.61194	7.38208	7.12217	6.9837	7.28511	7.01819
mmu_circRNA_42806	6.55745	6.31287	6.47116	6.17429	6.54881	6.29805	6.53721	6.15733
mmu_circRNA_33007	5.71509	5.4939	5.79278	5.67947	5.95999	5.88721	6.00982	5.42428
mmu_circRNA_41193	6.88645	6.9837	6.53624	6.83249	6.73301	6.83446	6.76403	7.05595
mmu_circRNA_002658	12.4108	12.4505	12.4337	12.3187	12.2848	12.4371	12.6468	12.5445
mmu_circRNA_27747	5.08413	5.66887	5.1385	5.3468	5.12047	5.14599	5.21275	5.59059
mmu_circRNA_45751	5.41588	5.66887	5.45129	5.61102	5.68824	5.5812	5.61471	5.75571
mmu_circRNA_26067	7.38855	7.39016	7.26091	7.34955	7.31514	7.26385	7.80372	7.64114
mmu_circRNA_002696	6.71595	6.39927	6.67418	6.3685	7.0437	6.66799	6.81857	6.11763
mmu_circRNA_31954	9.76922	9.79979	9.90567	9.98851	9.67601	9.64273	9.50829	9.90355
mmu_circRNA_40306	5.31102	5.30536	5.31776	5.12306	5.203	5.08147	5.23197	5.28588
mmu_circRNA_42981	6.5406	6.30377	6.56795	6.2264	6.49784	6.72109	6.68474	5.98298
mmu_circRNA_40378	6.06608	6.12152	5.89329	5.97727	6.02651	6.11763	6.50878	6.18981
mmu_circRNA_25122	9.47972	9.62839	9.29806	9.48344	9.41442	9.70304	9.84715	9.66888
mmu_circRNA_24419	5.6671	5.97153	6.00631	5.88721	5.72961	5.88721	5.4337	5.68824
mmu_circRNA_011137	9.98913	10.1191	9.87354	9.93774	10.3504	10.5544	10.7943	10.615
mmu_circRNA_30008	5.41588	5.58871	5.18712	5.43681	5.31102	5.51573	5.54691	5.51966
mmu_circRNA_32206	8.36263	8.1564	8.06625	8.14402	8.47307	8.46237	8.28164	8.33399
mmu_circRNA_35189	5.77312	5.71938	5.77806	6.02651	5.62205	5.78298	6.00069	5.77312
mmu_circRNA_018162	9.12622	8.97781	8.72217	8.71381	9.11813	9.07514	9.17929	8.6116
mmu_circRNA_35768	9.77695	9.5886	9.72414	9.65038	9.61907	9.7422	9.87992	9.70163
mmu_circRNA_26672	8.47927	8.57884	8.30335	8.40806	8.50643	8.43123	8.37612	8.60177
mmu_circRNA_29731	5.35999	5.2766	5.47377	5.48386	5.46156	5.17607	5.41797	5.04147
mmu_circRNA_004998	10.8431	11.1568	11.2764	10.8377	11.134	11.0438	10.878	10.8362
mmu_circRNA_41181	10.8249	10.4214	10.218	10.0832	9.57441	9.35108	8.68014	9.06878
mmu_circRNA_41491	7.67375	7.61654	7.53113	7.62433	7.56081	7.57931	7.84823	7.64745
mmu_circRNA_40886	6.84234	6.58025	6.85564	6.61929	6.66622	6.54689	6.99364	6.38585
mmu_circRNA_32469	6.30605	6.18114	6.12152	6.16741	6.85797	6.45532	6.66622	5.95999
mmu_circRNA_21520	7.41389	7.60501	6.82733	7.78218	7.45584	7.24555	7.05663	7.69043
mmu_circRNA_33784	5.13337	4.95831	5.08678	4.99479	5.09472	5.03873	5.39249	5.13594
mmu_circRNA_45970	4.76464	4.66078	4.56215	4.71486	4.61842	4.66789	4.71486	4.69154
mmu_circRNA_23050	6.14719	5.85952	5.94689	6.17429	6.25855	6.16238	6.28018	6.08745
mmu_circRNA_45331	5.60733	5.91138	5.88263	5.81537	5.98155	6.05255	6.05255	5.85952
mmu_circRNA_43540	6.70908	6.68386	6.62204	6.41995	7.33594	7.14656	7.12347	6.69609
mmu_circRNA_31698	7.71338	7.45481	7.8572	7.82535	8.03342	8.14768	7.82037	7.82694
mmu_circRNA_36156	9.90708	9.95882	9.93516	10.0594	9.89766	9.99647	10.1753	10.1097
mmu_circRNA_26208	6.68211	6.85797	6.647	7.0546	6.65642	6.47065	5.88416	6.76237
mmu_circRNA_35784	7.91942	7.91232	7.87075	8.08281	7.73343	7.74672	7.48179	7.9127
mmu_circRNA_33194	5.06699	4.94958	4.94958	4.94958	5.08147	4.98664	4.86131	5.21154
mmu_circRNA_33751	8.3966	8.20365	8.50705	8.33175	8.34068	8.5423	8.36345	8.26209
mmu_circRNA_34936	5.31102	5.30536	5.41797	5.38175	5.42428	5.41797	5.39249	5.56796
mmu_circRNA_45298	7.24673	7.2064	7.32586	7.2131	7.25797	7.03479	7.34485	7.05595
mmu_circRNA_010464	7.12734	6.77643	7.2258	7.02028	6.7756	7.1357	7.38909	7.02271
mmu_circRNA_000270	8.42705	8.06137	8.3508	8.21795	8.35397	8.31401	8.72366	8.03239
mmu_circRNA_23252	7.80574	7.72238	7.99258	7.83486	7.65194	7.67375	7.5873	7.79319
mmu_circRNA_44678	5.51573	5.4939	5.64204	5.64204	5.74482	5.72791	5.3556	5.34902
mmu_circRNA_005856	7.62159	7.47876	7.57695	7.63413	8.16207	8.07112	8.02514	7.53673
mmu_circRNA_23262	6.87881	7.0168	6.72706	7.18858	6.76776	6.90763	7.08014	7.24673
mmu_circRNA_38753	8.37422	8.56474	9.09918	8.47269	8.85953	8.45738	8.53746	8.33985
mmu_circRNA_41259	7.381	7.44759	7.71403	7.43983	7.34928	7.1357	6.88493	7.37721
mmu_circRNA_009375	8.03376	7.62159	7.86263	7.61286	7.71596	7.63049	8.04797	7.5651
mmu_circRNA_25044	6.49184	6.61009	6.28076	6.27844	6.58495	6.61102	7.04575	6.77971
mmu_circRNA_31809	7.93442	8.2064	8.31571	7.91998	7.88645	7.47015	7.72749	7.94763
mmu_circRNA_21717	6.73724	7.03135	6.75822	7.17492	6.52061	6.45532	6.05255	6.94836
mmu_circRNA_44904	4.91205	5.1385	5.47377	5.04966	5.203	5.3468	5.17607	5.21154
mmu_circRNA_015487	7.32446	7.52307	7.87881	7.53478	8.18766	7.9196	7.62113	7.71853
mmu_circRNA_30515	6.5406	6.51075	6.52698	6.35093	6.76776	6.89708	6.617	6.57836
mmu_circRNA_26542	5.65104	5.75404	5.39463	5.41797	5.34902	5.5812	5.91138	5.77312
mmu_circRNA_011852	12.8338	13.362	12.9507	13.0845	12.8809	12.7189	12.958	13.1784
mmu_circRNA_29766	5.04147	5.15361	4.7992	5.08147	5.04694	5.2766	5.21275	5.08678
mmu_circRNA_37505	6.16866	6.23481	6.20334	6.16741	6.0768	6.17366	5.9844	6.31287
mmu_circRNA_000040	13.6442	14.136	13.9897	14.0361	13.9547	13.7345	13.6278	14.3528
mmu_circRNA_34254	5.60733	5.71938	5.55843	5.76486	5.34902	5.55076	5.84861	5.85952
mmu_circRNA_24601	4.50909	4.76464	4.92054	4.64028	4.44326	4.66789	4.43494	4.66078
mmu_circRNA_28236	8.26737	8.51816	7.85525	8.5984	8.27816	8.26356	7.79928	8.57684
mmu_circRNA_34711	6.84783	6.73555	6.92925	6.54302	6.99081	6.82256	6.7108	6.69609
mmu_circRNA_45674	7.92925	7.55074	8.11829	7.88645	8.01715	8.0495	7.74062	7.63617
mmu_circRNA_014628	6.63662	6.61746	6.82057	6.43044	6.64925	6.77189	6.27262	6.44397
mmu_circRNA_19832	7.58214	7.59105	7.57222	7.47674	7.55266	7.57293	8.00299	7.77519
mmu_circRNA_004900	12.6913	12.8065	12.6138	12.8809	12.8065	12.7774	12.7189	12.9176
mmu_circRNA_21878	6.49984	6.1357	6.75154	6.21916	6.53624	6.54689	6.39873	6.3685
mmu_circRNA_24411	5.98155	5.99999	5.85329	5.80573	6.02651	5.89934	6.47116	5.68824
mmu_circRNA_45847	6.84234	6.72791	6.95164	6.89897	6.74567	6.8533	6.59058	6.63117
mmu_circRNA_30975	7.82575	7.39016	7.63072	7.45789	7.85798	8.10852	8.07514	7.40514
mmu_circRNA_007168	6.49184	6.46351	6.47116	6.33203	6.29805	6.44707	6.62296	6.72621
mmu_circRNA_37469	5.44509	5.66887	5.30196	5.76486	5.4939	5.5353	5.66355	5.48789
mmu_circRNA_24796	6.82256	6.85213	6.69174	6.51864	6.83288	6.7108	7.06844	6.66622
mmu_circRNA_29048	6.16866	6.47876	6.45326	6.56032	6.0768	6.37503	5.9844	6.38585
mmu_circRNA_32276	5.24382	5.47174	5.25331	5.65104	5.24857	5.47983	5.4337	5.39463
mmu_circRNA_20231	6.5406	6.81698	6.40726	6.89897	6.41995	6.07279	6.09406	6.85096
mmu_circRNA_32414	5.23197	4.97808	5.21518	5.08147	5.31102	5.11026	4.90906	5.17607
mmu_circRNA_20024	5.98155	6.151	5.64204	5.83129	5.80089	5.74482	5.64204	6.07279
mmu_circRNA_41710	7.96145	7.8834	7.77889	7.77417	7.71102	7.66888	7.05188	7.89633
mmu_circRNA_39865	9.25355	9.22837	9.37449	9.11756	9.15038	9.25222	9.21249	9.23204
mmu_circRNA_28833	5.74482	6.151	5.97153	6.08014	5.91138	5.97153	5.68999	6.18981
mmu_circRNA_34372	8.19506	8.56105	8.46314	8.31486	8.31047	8.16883	8.53235	8.4941
mmu_circRNA_007041	7.10328	7.08812	7.31514	6.99364	7.17804	6.91997	6.96397	6.94836
mmu_circRNA_35541	8.58355	8.97414	8.89538	9.07665	8.76508	8.60061	8.63685	8.84549
mmu_circRNA_29768	5.08413	5.21761	5.62205	5.1385	4.97522	4.9163	4.8217	5.04147
mmu_circRNA_41992	4.8675	4.78691	4.68103	4.8121	4.56468	4.8217	4.8217	4.8121
mmu_circRNA_41205	6.4152	6.38585	7.08812	6.35093	6.2366	6.56366	6.23361	6.59058
mmu_circRNA_45125	5.47983	5.90236	5.4939	5.23197	5.54691	5.37958	5.34019	5.70216
mmu_circRNA_009295	8.01471	7.49735	7.72919	7.59058	8.09704	8.06592	7.69783	7.69043
mmu_circRNA_44547	6.99435	6.95018	7.04712	7.18858	7.08613	6.99045	6.91997	7.08081
mmu_circRNA_005129	7.01192	7.04097	7.34485	7.02028	7.67573	7.7039	7.84235	6.96578
mmu_circRNA_42759	4.99761	5.00325	5.89329	4.99479	4.94958	5.11026	5.04147	4.99761
mmu_circRNA_41462	6.02305	6.25738	6.04984	6.11243	6.27844	6.28655	6.40832	6.09802
mmu_circRNA_23323	7.36796	7.73471	7.77437	7.86959	7.4737	7.04439	6.88493	7.60779
mmu_circRNA_41362	10.0218	10.3312	9.86583	10.5294	10.0078	9.85905	9.53473	10.4793
mmu_circRNA_35440	7.78381	7.83782	7.95237	8.00387	7.87113	7.74672	7.52674	7.79319
mmu_circRNA_27622	7.53915	6.78708	7.17804	6.80493	7.54303	7.59292	7.63026	6.48683
mmu_circRNA_36420	5.84548	6.04438	5.99434	6.00139	6.06608	6.09538	5.88416	5.81056
mmu_circRNA_31348	5.84548	5.4939	5.64204	5.51966	6.04984	5.91138	6.4189	5.57838
mmu_circRNA_30625	9.53004	9.56641	9.48255	9.79736	9.52619	9.83467	10.1039	9.52662
mmu_circRNA_29400	6.24673	6.25738	6.28076	6.41995	6.29805	6.59525	6.63752	6.63752
mmu_circRNA_26770	6.16866	6.1357	5.80573	5.7797	6.151	6.207	6.44811	6.00561
mmu_circRNA_23137	7.36796	7.12282	7.20089	6.97333	7.74735	7.98049	7.67772	7.11504
mmu_circRNA_27205	9.54146	9.59549	9.40713	9.47972	9.65038	9.57151	9.66461	9.60229
mmu_circRNA_24045	5.24382	5.47174	5.89329	5.23197	5.38819	5.83604	5.71938	5.95999
mmu_circRNA_19939	5.3468	5.203	5.08678	5.28356	5.09472	5.2766	5.30425	5.28588
mmu_circRNA_36636	7.67727	7.90218	7.65015	8.07915	7.99488	7.82277	7.52991	7.97835
mmu_circRNA_27077	5.42638	5.25567	5.31776	5.23197	5.82494	5.83604	5.95999	5.36219
mmu_circRNA_30864	5.02525	4.94958	4.99761	4.99479	5.16237	4.90003	5.13594	4.90906
mmu_circRNA_001877	7.92925	7.95237	7.68584	7.88226	7.72088	8.13955	8.43918	8.00387
mmu_circRNA_22673	9.44054	8.917	9.81773	9.20602	9.49903	9.76632	9.54846	9.41204
mmu_circRNA_36299	5.44509	5.47174	5.1385	5.41797	5.71423	6.207	5.97153	5.56796
mmu_circRNA_42320	5.13337	5.21761	5.18712	5.30874	5.1385	5.03873	4.98912	5.28588
mmu_circRNA_22343	4.94666	4.86596	4.90304	4.67399	4.99761	4.8675	4.76464	4.75466
mmu_circRNA_23357	5.42638	5.40105	5.70907	5.45129	5.38819	5.70389	5.47072	5.67065
mmu_circRNA_22757	8.10721	8.35906	8.5238	8.31075	8.37965	8.62113	8.79685	7.99647
mmu_circRNA_34185	4.91205	4.86596	4.99761	4.8121	4.94958	4.8675	4.93829	4.86131
mmu_circRNA_000380	8.7753	8.84215	8.67629	8.62296	8.66267	8.50705	8.84931	8.74094
mmu_circRNA_26536	5.6671	5.82016	5.57743	5.64204	5.62205	5.44509	5.4337	5.78462
mmu_circRNA_20984	6.33426	6.49184	6.08214	6.38585	6.27844	6.52893	6.68035	6.25855
mmu_circRNA_32271	5.13337	5.30536	4.99761	5.23197	5.12047	5.37958	5.52359	4.86131
mmu_circRNA_35925	4.7446	4.61219	4.85354	4.8551	4.82899	4.77456	4.57228	4.8121
mmu_circRNA_20037	6.38693	6.39016	6.28076	6.2264	6.70821	6.7108	6.93737	6.21916
mmu_circRNA_43369	5.56035	5.70907	5.1385	5.51966	5.37093	5.19329	5.83446	5.67065
mmu_circRNA_35337	7.67087	8.38343	8.42836	8.46837	8.80514	8.36071	9.23137	8.13458
mmu_circRNA_31695	6.39873	6.47268	6.21552	6.43044	6.24435	6.3685	6.16741	6.33873
mmu_circRNA_19504	4.7992	4.66078	4.85354	4.67399	4.86131	4.94958	4.7446	4.8121
mmu_circRNA_32097	5.60733	5.47174	5.75821	5.3468	5.47983	5.35999	5.4337	5.45129
mmu_circRNA_20045	6.00139	6.16615	6.04984	5.92924	5.74482	6.05255	6.05255	5.77312
mmu_circRNA_36658	8.13747	7.84666	8.20869	8.0007	8.24525	8.21128	7.86496	7.90689
mmu_circRNA_24927	8.81498	8.72195	8.72217	8.77602	8.56105	8.94727	9.1682	8.73217
mmu_circRNA_003849	5.2766	5.2766	5.52163	5.32677	5.71423	5.4939	5.55843	5.17607
mmu_circRNA_009970	7.90801	7.96253	7.68584	7.60501	7.79604	7.73724	7.81638	7.92481
mmu_circRNA_24571	5.6671	5.66887	5.08678	5.76486	5.62205	5.51573	5.31776	5.67065
mmu_circRNA_19340	5.94689	6.55458	6.07145	6.41995	6.06608	6.1861	5.59059	6.35974
mmu_circRNA_44541	7.65441	7.2615	7.45943	7.52307	7.65508	7.7659	7.62113	7.40832
mmu_circRNA_41529	6.55745	6.70908	6.59758	6.62479	6.33426	6.46249	6.54881	6.14719
mmu_circRNA_38800	9.29949	9.25252	9.41105	9.26591	9.41105	9.65665	9.8452	9.59035
mmu_circRNA_36354	6.60963	6.68386	6.4294	6.41995	6.52061	6.31401	6.06608	6.35093
mmu_circRNA_23349	6.96217	6.99364	6.94214	7.11243	6.97942	7.05595	6.88493	7.31514
mmu_circRNA_45530	7.43827	7.05934	7.36959	7.60501	7.46913	7.44759	6.86495	7.14624
mmu_circRNA_31784	5.17607	4.8274	4.94958	4.99479	5.02801	5.00325	5.11026	4.90906
mmu_circRNA_36921	5.70216	6.12798	5.92331	5.95999	5.34902	5.5812	5.82256	5.97153
mmu_circRNA_43663	5.51573	5.30536	5.54691	5.32677	5.4939	5.44509	5.27893	5.45129
mmu_circRNA_35838	5.3468	5.54691	5.37528	5.38175	5.56035	5.44509	5.55843	5.59059
mmu_circRNA_20755	7.10982	7.04984	6.88759	6.97942	7.12217	6.8719	7.25266	7.02928
mmu_circRNA_44455	6.68211	6.68386	7.04712	6.9196	6.73977	6.86573	6.92925	6.97154
mmu_circRNA_34699	5.7797	5.71938	6.00631	5.73808	6.0768	6.00561	6.14719	5.56796
mmu_circRNA_22812	6.52551	6.49834	6.56319	6.53624	6.54302	6.30605	6.12152	6.57836
mmu_circRNA_29641	4.71486	4.74796	5.07102	4.61588	4.71486	4.90003	4.76464	4.94958
mmu_circRNA_28311	5.3468	5.54691	5.1385	5.51966	5.44509	5.31102	5.17607	5.51966
mmu_circRNA_34552	6.78135	7.10263	6.90763	6.96866	6.73977	6.90237	7.11958	7.33734
mmu_circRNA_44811	5.57743	5.60177	5.2766	5.41797	5.56035	5.72791	5.88416	5.48789
mmu_circRNA_29734	6.27844	6.33426	6.32473	6.35093	6.17179	6.14082	5.37528	6.0512
mmu_circRNA_015535	9.026	9.19144	9.09918	9.08846	9.24674	9.15482	9.43228	9.09193
mmu_circRNA_24087	6.46556	6.38585	6.28076	6.29576	6.2264	6.54689	6.90763	6.3685
mmu_circRNA_19492	12.1311	12.5152	12.3068	12.7687	12.2695	11.9942	12.4134	12.1616
mmu_circRNA_41977	8.68277	8.41389	8.64701	8.46531	8.51126	8.56152	8.79218	8.33985
mmu_circRNA_25157	6.09538	5.89177	6.09538	5.89934	6.03479	6.31401	6.49184	5.92034
mmu_circRNA_36116	5.91138	5.77642	5.77806	5.66887	5.65284	5.93515	5.55843	5.72961
mmu_circRNA_44096	6.16866	6.48683	6.51075	6.61929	6.69522	6.4294	6.61009	6.40619
mmu_circRNA_26862	6.46556	6.0512	6.61424	6.3685	6.2366	6.28076	6.20395	6.23959
mmu_circRNA_27796	6.04438	5.90236	5.70907	5.81537	6.17179	5.91138	6.16741	5.65104
mmu_circRNA_43899	6.27844	6.21916	6.62204	6.40194	6.25855	6.3685	5.95999	6.35974
mmu_circRNA_19495	9.94013	9.83467	9.86583	9.76875	9.90905	10.0024	10.1693	9.70001
mmu_circRNA_017518	4.59111	4.67399	4.56215	4.71486	4.8121	4.7992	4.93829	4.45564
mmu_circRNA_27498	6.83446	7.17648	7.18549	6.89897	6.99682	7.07948	7.43619	7.09011
mmu_circRNA_41732	8.55746	9.19399	8.57033	9.05917	8.4862	8.37381	8.65105	9.45449
mmu_circRNA_009629	9.8667	9.86998	9.92184	9.8856	9.94855	10.2736	10.1319	9.82237
mmu_circRNA_24408	5.02525	5.203	5.21518	5.04147	5.16237	5.08147	5.19329	5.32677
mmu_circRNA_30497	5.97153	6.21916	5.92331	6.33203	5.98155	5.91138	5.82256	6.29576
mmu_circRNA_42072	5.17607	5.36547	5.31776	5.30874	5.46156	5.88721	5.75654	5.67065
mmu_circRNA_44624	6.58307	6.77643	6.28076	6.61929	6.29805	6.11763	6.14719	6.4584
mmu_circRNA_38082	4.95831	5.00325	4.85354	4.99479	5.09472	4.98664	5.08413	4.99761
mmu_circRNA_32258	6.40619	6.51075	6.90763	6.50878	6.45634	6.1072	5.93515	6.38585
mmu_circRNA_21896	7.53478	7.1586	7.50977	7.39339	7.42311	7.60177	7.349	7.00912
mmu_circRNA_22477	7.15608	6.88912	7.77437	7.16616	7.24019	7.83506	7.6339	7.71059
mmu_circRNA_33802	8.23631	8.06945	7.95601	8.33175	8.19598	8.09407	7.68562	8.02997
mmu_circRNA_25241	7.52649	7.33231	7.2258	7.2131	7.43306	7.72536	7.76113	7.16678
mmu_circRNA_28663	5.90537	6.01749	6.07145	6.06877	5.95999	5.61287	5.57743	5.70216
mmu_circRNA_36645	6.46556	6.72109	6.28076	6.49884	6.53624	6.25502	6.61009	6.69609
mmu_circRNA_41026	7.3592	7.48708	7.61194	7.46786	7.28597	7.38505	7.01192	7.52991
mmu_circRNA_43830	7.08214	7.15355	7.26678	7.33762	7.21977	7.24555	7.08944	7.33734
mmu_circRNA_002457	8.33133	8.07581	7.97889	7.66799	8.88703	9.16914	8.98966	8.1926
mmu_circRNA_38686	8.07514	7.92592	7.75321	7.87766	8.4951	8.726	8.4956	7.73597
mmu_circRNA_43694	5.88263	5.57743	5.57743	5.62205	5.82494	5.93515	5.89934	5.98298
mmu_circRNA_33504	6.27844	5.91138	6.30149	5.75153	6.45634	7.02859	6.91997	5.90688
mmu_circRNA_35591	6.77643	6.49834	6.63117	6.53624	6.52061	6.84234	7.03238	6.65463
mmu_circRNA_23164	5.6671	5.64204	5.80573	5.88721	6.00561	5.85017	5.57743	5.78462
mmu_circRNA_016411	10.5525	9.77592	9.83388	9.48834	10.5058	11.3147	11.146	10.2871
mmu_circRNA_39341	5.37958	5.44716	4.99761	5.56416	5.18354	5.41797	5.39249	5.21154
mmu_circRNA_39147	6.63662	6.24078	6.18114	6.43044	6.65642	6.75822	6.95201	6.42311
mmu_circRNA_26258	6.10524	6.10065	6.23959	6.06877	6.29805	6.06608	6.04438	6.09802
mmu_circRNA_31833	11.9162	12.2155	12.0635	12.1363	12.1023	11.9373	11.9278	12.3324
mmu_circRNA_31491	8.08165	7.71896	8.19998	7.45789	8.13185	8.07112	7.78422	7.78545
mmu_circRNA_22415	7.14274	6.8603	6.84156	6.97942	6.87958	7.02859	7.36057	6.92925
mmu_circRNA_27652	6.2656	6.56604	6.13313	6.47977	6.32642	5.98155	6.2992	5.93368
mmu_circRNA_39721	7.33371	7.07079	7.30776	7.32023	7.37014	7.4828	7.90275	6.86457
mmu_circRNA_34645	12.5112	12.5353	12.4638	12.5921	12.7027	12.5992	12.7142	12.4059
mmu_circRNA_36762	4.67399	4.56468	4.68103	4.56468	4.50909	4.90003	4.98912	4.62575
mmu_circRNA_43890	5.54691	5.64204	5.16606	5.3468	5.18354	5.14599	5.21275	5.45129
mmu_circRNA_36505	5.17607	5.08147	5.2766	5.09999	5.32677	5.37958	4.8217	4.97665
mmu_circRNA_40786	5.98155	6.03341	5.59059	5.7797	5.78462	6.31401	6.10065	5.92034
mmu_circRNA_29532	6.25855	6.0512	6.21552	6.47268	6.2656	6.25502	6.00982	6.39873
mmu_circRNA_001332	7.16741	7.56367	7.20089	7.47192	6.99682	6.84744	7.29748	7.33147
mmu_circRNA_20590	4.94666	4.86596	4.61842	5.04147	4.86131	4.71486	4.87925	4.83057
mmu_circRNA_30245	4.95831	5.21761	4.99761	5.12306	4.94958	4.98664	4.98912	5.02801
mmu_circRNA_32093	8.49235	8.31769	8.4704	8.28569	8.39981	8.32615	8.09539	7.99046
mmu_circRNA_20485	7.4584	6.84705	7.67397	7.16616	7.51619	7.65015	7.11308	6.77971
mmu_circRNA_22102	8.85934	8.7421	9.39406	8.91045	8.90011	8.89633	8.69207	8.73217
mmu_circRNA_30637	6.27844	6.4419	6.47116	6.26678	6.03479	6.37503	6.56509	6.66622
mmu_circRNA_21208	7.21553	7.11308	7.27379	7.24436	7.19352	7.62251	7.61815	7.37721
mmu_circRNA_013661	7.77396	7.77787	7.65015	7.46786	7.52356	7.81177	7.9469	7.74819
mmu_circRNA_29586	10.3624	10.4883	10.0851	10.2111	10.3333	10.4214	10.6171	10.3768
mmu_circRNA_015862	8.16034	8.33846	8.23272	7.7578	8.12573	7.96704	8.24466	8.22038
mmu_circRNA_38449	7.63072	7.74104	7.30406	7.62113	7.6443	7.82932	7.69348	7.83545
mmu_circRNA_31591	5.81937	5.85173	5.93368	5.80573	5.91138	6.14082	6.16741	6.14719
mmu_circRNA_20282	9.15513	8.43944	8.52527	8.24466	8.55806	8.79604	9.30078	8.07112
mmu_circRNA_28767	6.03203	6.14465	6.47116	6.17429	6.02651	6.3998	6.32754	6.52942
mmu_circRNA_41457	6.29576	6.2252	6.07145	6.11243	6.13762	5.98155	6.3685	6.23959
mmu_circRNA_017370	7.83782	7.41996	7.94049	7.67772	7.96506	8.11991	8.27539	7.43306
mmu_circRNA_20080	5.2766	5.36547	5.11547	5.27202	5.23197	5.00325	5.13594	5.28588
mmu_circRNA_32800	7.88588	8.0384	7.6416	7.35535	7.35314	7.79685	8.23272	7.97441
mmu_circRNA_31524	5.08413	5.02939	5.2766	4.99479	5.1385	5.37958	5.27893	5.23197
mmu_circRNA_43815	5.80573	6.00561	5.86572	6.04711	5.54691	5.76817	5.64204	5.82335
mmu_circRNA_33133	9.31458	9.26883	9.73862	9.6281	9.14187	9.17063	8.70606	9.20747
mmu_circRNA_42554	5.71509	5.41797	5.64204	5.12306	5.85563	5.78298	5.47072	5.34902
mmu_circRNA_44900	6.81538	6.63752	7.26091	7.1059	6.6733	6.82256	6.78053	6.42311
mmu_circRNA_19327	8.1437	8.07915	7.99647	8.26942	8.12121	8.05273	7.90689	7.81097
mmu_circRNA_31566	6.3685	6.31966	5.89329	6.25855	6.04984	6.07279	6.1861	6.28423
mmu_circRNA_23791	7.02028	7.24673	7.08812	7.12734	6.72621	6.58025	7.18796	6.74146
mmu_circRNA_34411	6.49984	6.51864	6.41731	6.47268	6.33426	6.33426	6.16741	6.5406
mmu_circRNA_36081	5.3468	5.17607	5.2766	5.41797	5.52359	6.12927	5.82256	4.71829
mmu_circRNA_25091	7.3052	7.18549	7.38478	7.57127	7.12217	7.35314	7.52209	7.14624
mmu_circRNA_21611	6.89481	7.09407	7.02063	6.88645	7.2258	7.0858	7.29748	6.84156
mmu_circRNA_45163	4.8675	4.97808	5.08678	5.15614	5.18354	5.21275	4.93829	4.99761
mmu_circRNA_45714	5.14853	5.12822	5.02801	5.3468	4.75131	5.08147	4.90906	5.31102
mmu_circRNA_22947	5.17607	4.99479	5.23556	5.19563	5.04694	5.3468	5.31776	5.32677
mmu_circRNA_26556	6.2264	5.99999	6.16866	5.83129	6.28539	5.91138	5.9844	6.06608
mmu_circRNA_013499	7.12217	7.08812	7.17117	7.18487	7.24019	7.33762	7.14656	7.16678
mmu_circRNA_23063	4.59111	4.47198	4.68103	4.71486	4.94958	5.11026	5.08413	4.69154
mmu_circRNA_26806	9.59828	9.70558	9.50779	9.34714	9.58801	9.73503	9.7422	9.93438
mmu_circRNA_24221	7.62753	7.50258	7.55074	7.6974	7.6591	7.95383	7.97136	7.71853
mmu_circRNA_41759	5.97153	6.10065	5.93368	5.95418	5.65284	5.60177	5.49889	6.0512
mmu_circRNA_23092	8.49623	8.04729	8.52784	8.43058	8.1445	8.25709	7.36741	8.22641
mmu_circRNA_20748	6.4833	6.30377	6.40726	6.13441	6.54881	6.45532	6.69522	6.26678
mmu_circRNA_27263	8.17523	7.93073	8.24094	7.84392	8.11325	8.14402	7.62433	8.04063
mmu_circRNA_25242	5.74482	5.52163	5.62205	5.45129	5.88263	6.04438	6.09406	5.32677
mmu_circRNA_28983	5.84548	5.88263	5.92331	5.7797	5.75654	5.80975	5.94689	6.02996
mmu_circRNA_37492	8.31769	8.37504	8.19506	8.05562	8.43918	8.3548	7.74504	8.10164
mmu_circRNA_34554	6.23959	6.21916	6.29346	6.19474	6.40407	6.54689	6.92258	6.33873
mmu_circRNA_39263	6.09538	5.85173	6.00631	6.08014	6.183	6.22158	6.38477	5.89329
mmu_circRNA_36523	5.08413	5.44716	5.3556	5.61102	5.18354	5.23197	5.13594	5.42428
mmu_circRNA_22983	5.60733	5.5098	5.66355	5.54691	5.75654	5.71251	5.85952	5.36219
mmu_circRNA_19923	6.35974	6.34539	6.57836	6.47268	6.34761	6.3998	6.21309	6.31966
mmu_circRNA_30030	6.47471	6.151	6.75822	6.27844	6.35093	6.87958	6.8719	6.25855
mmu_circRNA_39875	7.09407	6.75404	6.97799	6.81658	7.11243	7.0858	7.43254	6.7486
mmu_circRNA_35942	6.45223	6.03341	6.12152	6.06877	6.13762	6.30605	6.50878	6.00561
mmu_circRNA_39764	5.3468	5.72961	5.54691	5.65104	5.59059	5.37958	5.31776	5.64204
mmu_circRNA_23669	7.97728	7.8969	7.67397	7.6733	7.75405	7.69218	7.73471	7.98335
mmu_circRNA_39485	5.08413	5.34902	5.1385	5.08147	5.23197	5.08147	5.31776	5.06833
mmu_circRNA_31255	6.55745	6.42205	6.647	6.31287	6.76776	6.82892	6.79441	6.4584
mmu_circRNA_33357	6.80654	6.65104	6.647	6.74986	7.12734	7.18611	7.4239	6.84156
mmu_circRNA_42230	4.98912	4.86596	5.04147	4.8121	4.78036	4.98664	4.66078	4.83057
mmu_circRNA_27377	4.95831	4.86596	5.21518	5.12306	4.8121	5.00325	4.93829	4.56848
mmu_circRNA_19307	6.83446	6.88912	6.21552	7.06709	7.05528	7.00632	6.74146	7.02928
mmu_circRNA_42920	6.45223	6.75822	6.57836	6.80493	6.72621	6.51174	6.8447	6.85096
mmu_circRNA_44090	8.85389	8.21234	8.66356	8.3618	8.90802	8.73195	9.02566	8.05663
mmu_circRNA_21321	5.88263	5.61287	5.67595	5.54691	5.65284	5.72791	5.47072	5.47377
mmu_circRNA_34630	7.1357	7.20151	7.1357	7.16616	7.13314	7.01819	7.26091	7.10394
mmu_circRNA_30867	5.89329	6.12152	5.82335	5.7262	6.12411	5.64385	6.00982	6.23959
mmu_circRNA_18953	9.90143	9.32741	9.81107	9.35149	9.87056	10.0101	10.0129	9.12912
mmu_circRNA_33974	7.32446	7.47876	7.11569	6.89897	7.31514	7.47015	7.85506	7.34485
mmu_circRNA_31768	4.4474	4.70197	4.71233	4.71486	4.44326	4.66789	4.50909	4.86131
mmu_circRNA_45403	7.35259	7.08812	7.15544	6.82416	7.23541	7.68453	8.03101	7.41943
mmu_circRNA_44943	7.64069	7.47243	7.21249	6.99364	7.42888	7.72536	7.99506	7.74819
mmu_circRNA_43161	9.44288	9.49585	9.05867	9.88855	9.19606	9.89898	9.63095	9.87992
mmu_circRNA_19249	5.39463	5.23905	5.34019	5.27202	5.31102	5.14599	4.86131	4.8121
mmu_circRNA_19215	5.95709	6.2252	5.94689	6.18486	5.88263	5.5812	5.39249	6.0512
mmu_circRNA_36531	6.2264	6.02651	6.28076	6.31966	6.33426	6.236	6.35093	6.08745
mmu_circRNA_23858	5.51573	5.90236	5.67595	5.30874	5.4939	5.92406	5.85952	6.60825
mmu_circRNA_43599	5.17607	4.8274	5.02801	4.8551	5.02801	5.23197	5.21275	4.69154
mmu_circRNA_009537	6.74693	6.56604	6.4294	5.92924	6.56509	6.24197	6.54302	6.49184
mmu_circRNA_45691	4.56468	4.76464	4.68103	4.67399	4.68454	4.49862	4.57228	4.69154
mmu_circRNA_23831	5.65104	5.60177	5.69435	5.69695	5.71423	5.55076	5.93515	5.88263
mmu_circRNA_24565	10.2297	10.2892	10.0105	10.1817	10.1602	9.98877	9.95238	10.2832
mmu_circRNA_016872	8.9837	8.5377	8.95183	8.39178	9.1682	9.1564	8.96217	8.65127
mmu_circRNA_013717	8.12153	8.43123	7.96307	8.12023	7.95819	8.27248	8.46531	8.54109
mmu_circRNA_45222	7.02305	6.80008	6.97799	6.97942	6.94177	6.82892	6.72961	6.88531
mmu_circRNA_36357	10.5968	10.6064	10.5674	10.9112	10.539	10.4548	10.006	10.6552
mmu_circRNA_38750	10.2356	10.427	10.2842	10.0434	10.0845	10.2669	10.534	10.1158
mmu_circRNA_23441	5.86881	5.57743	5.67595	5.69695	5.99292	5.92406	5.83446	5.28588
mmu_circRNA_40760	6.89481	7.15355	6.99222	7.2258	6.88569	6.94909	6.54302	6.91587
mmu_circRNA_35480	7.77848	7.6786	7.77437	7.80211	7.71853	7.31938	6.90763	7.28597
mmu_circRNA_32184	6.51174	6.24078	6.7108	6.49884	6.52061	6.97727	6.8447	6.64835
mmu_circRNA_25009	5.74482	5.83919	5.99434	5.92924	5.77312	5.75153	5.83446	5.36219
mmu_circRNA_25035	4.91205	4.61219	4.7446	4.64028	4.86131	4.8675	4.8217	4.8121
mmu_circRNA_29560	9.77736	10.4151	9.74136	10.046	9.69032	9.84166	9.95492	10.5594
mmu_circRNA_36778	8.00597	7.5063	8.08148	8.19183	7.89633	8.21128	7.37666	7.54303
mmu_circRNA_20378	5.2766	5.41797	5.04147	5.30874	5.08147	5.14599	5.78052	5.70216
mmu_circRNA_34946	5.17607	5.11026	5.04147	5.04966	5.09472	5.11026	5.13594	5.24857
mmu_circRNA_31930	6.0848	6.33426	6.12152	5.95418	6.00561	6.00561	6.14719	6.00561
mmu_circRNA_45492	5.68824	5.98583	5.74818	5.93883	5.68824	5.60177	5.45129	5.84704
mmu_circRNA_30660	5.92331	6.63117	6.13313	6.84587	6.64925	6.68912	6.39873	6.72621
mmu_circRNA_19503	5.90537	6.16615	6.57836	5.95418	5.85563	6.54689	6.10065	6.85096
mmu_circRNA_20648	6.75822	6.62479	6.45326	6.31287	6.72621	6.7108	6.83288	6.81257
mmu_circRNA_25139	5.59059	5.1385	5.2766	5.51966	5.27202	5.44509	5.49889	5.21154
mmu_circRNA_25787	9.00983	9.33301	8.94535	9.29863	8.92463	9.07907	9.21561	9.33371
mmu_circRNA_35890	8.76217	8.93037	8.88102	8.63889	8.83713	8.82097	9.30342	8.79543
mmu_circRNA_25487	6.65194	6.83367	6.82733	6.62479	6.85797	7.03479	7.23541	6.7347
mmu_circRNA_43754	7.46862	7.69848	7.55985	7.38208	7.4737	7.57293	7.80211	7.73597
mmu_circRNA_25123	5.54691	5.75404	5.57743	5.48386	5.91138	5.83604	6.20395	5.51966
mmu_circRNA_24429	5.32677	5.08147	5.51178	5.54691	5.31102	5.23197	5.27893	5.11026
mmu_circRNA_003194	8.98593	9.2711	8.9324	9.0518	9.01358	9.16475	9.36098	9.33371
mmu_circRNA_009056	11.5007	11.5648	11.1672	10.949	11.3786	11.1285	11.5072	11.0072
mmu_circRNA_35482	6.55745	6.151	6.40726	6.43044	5.95999	6.22158	6.14719	6.15733
mmu_circRNA_21934	6.10524	6.33426	6.08214	6.19474	6.10065	6.26208	6.52453	6.31966
mmu_circRNA_42357	7.46199	7.89481	7.48934	8.01471	7.4737	7.11341	7.11958	7.50829
mmu_circRNA_19300	5.46564	5.85952	5.31776	5.92924	5.59059	5.32677	5.37528	5.94689
mmu_circRNA_36008	6.16866	5.85952	6.09538	6.3685	6.27844	6.35093	6.21309	6.16741
mmu_circRNA_36814	8.62456	8.70779	8.66766	8.70585	8.75468	9.34284	9.47927	9.28033
mmu_circRNA_19126	5.04147	4.94958	5.30196	5.01724	5.29049	5.31102	5.27893	5.04147
mmu_circRNA_41542	7.06608	6.80855	6.56795	6.81658	6.8719	6.91997	7.20334	6.95201
mmu_circRNA_37480	5.31102	5.1385	5.2766	5.19563	5.23197	5.13337	5.13594	5.04147
mmu_circRNA_38849	10.5674	10.3928	10.2681	10.4195	10.5728	10.6668	10.5644	10.6119
mmu_circRNA_005327	6.8013	7.18052	6.60825	6.99364	7.17804	6.67683	7.56033	7.05595
mmu_circRNA_41512	7.97906	8.05494	7.62799	7.97728	7.76901	7.79685	7.95728	7.81978
mmu_circRNA_20014	5.60733	5.60177	5.57743	5.57932	5.64204	5.67241	5.70735	5.67065
mmu_circRNA_003388	9.00387	8.62879	8.65172	8.50469	8.9561	9.27146	9.52332	8.69327
mmu_circRNA_45123	5.77312	5.94981	5.80573	6.01121	5.75654	5.79927	5.71938	5.99858
mmu_circRNA_25860	6.63662	6.5058	6.63117	6.47268	6.47471	6.65373	7.12734	6.60825
mmu_circRNA_37818	9.28041	9.26539	9.54701	9.27663	9.21325	9.2593	9.08647	9.34284
mmu_circRNA_23278	5.24382	5.34902	5.21518	5.38175	5.31102	5.2766	5.08413	4.94958
mmu_circRNA_19060	9.29949	9.4315	9.06777	9.20013	9.26004	9.11894	9.40965	9.47466
mmu_circRNA_32910	6.06608	5.87035	5.66355	5.61102	6.10065	5.94689	6.14719	5.55076
mmu_circRNA_42268	11.7144	11.8851	11.805	11.6465	11.8119	11.5715	11.891	11.7251
mmu_circRNA_29407	5.51573	5.45951	5.67595	5.48386	5.47983	5.44509	5.7944	5.48789
mmu_circRNA_27989	6.43044	6.61009	6.70649	6.29576	6.2366	6.28655	6.61009	6.47674
mmu_circRNA_23331	6.3685	6.17242	6.27262	5.95999	6.3685	6.49184	6.89708	6.04438
mmu_circRNA_42275	6.09538	6.04438	6.09538	6.06877	6.02651	6.207	6.11503	6.18981
mmu_circRNA_39084	5.60733	5.90236	5.86572	5.85329	6.47471	6.33426	6.33426	6.52453
mmu_circRNA_19864	5.97153	6.19598	5.75821	5.92924	5.77312	6.24197	6.76403	6.33203
mmu_circRNA_38989	6.34317	6.70476	6.35589	6.54302	6.3685	6.35093	6.81137	6.46861
mmu_circRNA_43531	6.91363	6.85797	6.68211	6.61929	6.84077	6.69609	6.89026	7.01819
mmu_circRNA_26389	5.2766	5.18354	5.30196	5.12306	5.16237	5.31102	5.4337	5.36219
mmu_circRNA_33848	5.60733	5.70907	5.70907	5.85329	5.94835	5.74482	5.48386	5.83604
mmu_circRNA_26226	8.18889	8.14831	8.3508	7.97441	8.12992	8.11439	8.10983	8.26209
mmu_circRNA_23326	8.09869	8.1682	8.0949	7.98566	8.14847	8.31401	8.43918	8.04388
mmu_circRNA_21873	5.64204	5.5098	5.74818	5.66887	5.54691	5.29049	5.21275	5.32677
mmu_circRNA_35819	6.71595	6.45532	6.97297	6.66622	6.82017	6.75822	6.52453	6.44397
mmu_circRNA_42171	7.75279	7.76425	7.80413	7.29691	7.67198	7.78831	8.21705	7.51175
mmu_circRNA_19418	9.69621	9.92861	9.55555	9.53089	10.0663	10.3639	10.5554	9.91466
mmu_circRNA_010146	9.57175	9.76875	9.43463	9.49229	9.96542	10.2469	10.5011	9.79137
mmu_circRNA_22153	7.18487	7.42992	7.71403	7.47674	6.99081	6.93221	6.57553	7.4294
mmu_circRNA_38813	4.95831	4.99479	4.99761	4.94958	5.203	5.46156	5.2462	4.99761
mmu_circRNA_26472	4.95831	5.15361	4.94958	5.04147	4.82899	4.8675	4.8217	4.94958
mmu_circRNA_39019	4.94666	4.94958	5.04147	4.8121	5.27202	5.42952	5.39249	5.04147
mmu_circRNA_24499	7.97906	8.17742	8.42495	8.3253	8.56415	8.34623	8.3837	7.96362
mmu_circRNA_004424	6.95564	7.07079	6.7108	6.75697	7.08114	7.40673	7.22851	6.86457
mmu_circRNA_38984	7.79685	7.9155	7.71403	8.0478	7.77602	7.54882	7.16929	8.01157
mmu_circRNA_003237	7.54279	7.5304	7.72919	7.66333	7.88379	7.65374	7.41256	7.17492
mmu_circRNA_35933	10.6576	10.9167	10.8279	11.0283	10.9008	11.1322	11.1956	10.9123
mmu_circRNA_30250	5.6671	6.04438	5.62205	5.91138	5.47983	5.83604	5.95999	6.0512
mmu_circRNA_31047	7.81658	8.39459	7.83328	7.99682	7.88379	7.56843	7.77293	8.27845
mmu_circRNA_28229	7.68321	7.46096	7.63481	7.43123	7.70368	7.90689	7.98513	7.41415
mmu_circRNA_39136	8.65866	8.79543	8.67629	8.70022	8.71671	8.5651	8.90011	9.00562
mmu_circRNA_40784	5.85952	5.4939	5.59059	5.59246	5.77312	5.61287	5.61471	5.36219
mmu_circRNA_004791	9.39954	8.94617	9.13202	8.91158	9.17851	9.09573	9.08364	8.78074
mmu_circRNA_31369	7.99647	7.77272	7.51619	7.38208	7.92962	7.75363	7.79055	7.63617
mmu_circRNA_45969	5.47983	5.5098	5.64204	5.54691	5.34902	5.25331	5.27893	5.24857
mmu_circRNA_45545	4.84885	5.00325	4.7446	5.04966	4.68454	4.66789	4.95831	4.99761
mmu_circRNA_42809	6.72451	6.39927	6.59758	6.2264	6.98655	6.72109	6.99858	6.23959
mmu_circRNA_23445	7.06001	7.62159	7.14783	7.57127	7.30663	7.04439	7.21431	7.20089
mmu_circRNA_000741	9.96344	9.82411	9.58414	10.1636	9.93774	10.0165	10.584	10.1971
mmu_circRNA_31661	5.24382	5.44716	5.41797	5.48386	4.94958	4.9163	4.95831	5.42428
mmu_circRNA_39040	5.65104	5.58871	5.54691	5.61102	5.23197	5.32677	5.21275	5.51966
mmu_circRNA_43736	5.17607	4.97808	5.1385	4.94958	4.71486	5.08147	4.7446	4.99761
mmu_circRNA_43777	5.91138	5.57743	5.89329	5.95999	6.00561	5.78298	5.83446	5.57838
mmu_circRNA_38980	6.73724	7.42992	7.4406	6.65642	6.64925	7.0681	7.06844	7.44086
mmu_circRNA_38587	6.39873	7.04097	6.89708	6.88645	6.27844	6.17366	6.4189	6.7108
mmu_circRNA_19293	10.7252	10.898	10.7747	10.8124	10.6268	10.7511	11.0555	10.7231
mmu_circRNA_009027	10.9834	11.2355	11.051	11.1178	10.9626	10.9757	11.317	11.2568
mmu_circRNA_44388	4.95831	4.97808	4.92054	5.09999	4.92648	4.8675	4.76464	4.83057
mmu_circRNA_29678	10.8157	11.0438	10.8111	10.8693	10.6849	10.9983	11.0571	10.9887
mmu_circRNA_44806	7.70563	7.48708	7.49884	7.61286	7.68343	8.2064	8.38505	7.62067
mmu_circRNA_31261	8.26737	8.05765	7.94873	7.59058	8.29634	8.04063	8.40992	7.94251
mmu_circRNA_31702	7.07045	7.06776	6.82057	6.87958	7.07413	7.20089	7.34485	7.01819
mmu_circRNA_45323	5.71509	5.00325	5.31776	5.19563	5.32677	5.19329	5.04147	4.99761
mmu_circRNA_46007	4.91205	4.66078	4.56215	4.8551	4.86131	4.61842	4.66078	4.62575
mmu_circRNA_34437	5.75654	5.65104	5.94689	5.64204	5.98155	6.02927	6.20395	5.75571
mmu_circRNA_44100	7.11308	6.78708	7.2064	7.02997	7.13314	7.12023	7.2767	6.75488
mmu_circRNA_26148	6.32192	6.41573	6.29346	6.04711	6.49084	6.6348	6.81137	6.31287
mmu_circRNA_45661	6.59711	6.51075	6.51075	6.47268	6.62296	6.46249	6.3174	6.49184
mmu_circRNA_013999	7.42259	7.59688	7.41415	7.41256	7.5873	7.50283	7.78749	7.30947
mmu_circRNA_014863	6.78135	6.12152	6.39873	6.57553	6.59151	6.89708	6.39873	6.12798
mmu_circRNA_43481	8.13747	8.38343	8.05189	8.07598	8.12121	8.19383	8.3379	8.1926
mmu_circRNA_31226	5.21518	5.1385	5.16606	5.27202	4.92648	5.37958	5.60733	5.08678
mmu_circRNA_38768	5.94689	6.0848	6.13313	6.29576	5.88263	6.11763	6.11503	6.24673
mmu_circRNA_23259	6.02305	5.93368	6.47116	5.75153	5.88263	6.207	6.17554	6.50878
mmu_circRNA_32851	8.58355	8.66689	8.55363	8.21249	8.24525	8.19783	8.31769	8.05223
mmu_circRNA_41885	7.07045	7.25561	7.20089	7.34485	6.79603	6.35974	6.20395	6.72621
mmu_circRNA_39227	8.41151	8.56772	8.43931	8.64948	8.34554	8.36358	7.79928	8.36194
mmu_circRNA_37471	7.62159	7.66533	7.48934	7.11243	7.54303	7.64768	7.72472	7.53673
mmu_circRNA_39038	6.30605	6.30377	6.07145	6.18486	6.36303	6.12927	6.47876	6.13698
mmu_circRNA_22345	5.90537	6.44914	6.09538	6.61102	6.0768	5.70389	5.47072	6.1799
mmu_circRNA_39142	6.49984	6.28423	6.49884	6.47268	6.57836	6.26208	6.58025	6.49184
mmu_circRNA_27802	5.17607	5.203	5.67595	5.64204	5.23197	5.03873	5.31776	4.90906
mmu_circRNA_21244	10.3518	10.0312	10.7166	10.4979	10.3152	10.3204	9.79096	10.0257
mmu_circRNA_000550	6.33426	6.24078	5.93368	6.19474	6.36303	7.1357	6.77519	6.80493
mmu_circRNA_39425	6.29576	6.00561	6.04984	6.207	5.91138	5.87804	6.00982	6.23959
mmu_circRNA_34682	6.04438	5.93368	5.95999	5.95418	6.02651	6.28076	6.19474	6.1799
mmu_circRNA_20159	5.13337	4.90906	5.2766	5.15614	4.61842	4.94958	4.93829	5.17607
mmu_circRNA_21683	7.71981	7.39339	7.83328	7.48431	8.30435	8.23691	7.87382	7.55794
mmu_circRNA_21420	4.71486	4.66078	4.7992	4.56468	4.8121	5.03873	5.21275	5.13594
mmu_circRNA_21148	6.02305	6.17242	6.85564	6.04711	6.06608	6.69609	6.86495	6.84156
mmu_circRNA_011007	5.04147	4.86596	4.85354	4.8551	5.09472	4.98664	5.3556	4.66078
mmu_circRNA_33654	5.98155	6.53624	5.88263	6.13441	5.94835	6.19598	6.46351	6.29576
mmu_circRNA_38639	7.12217	7.41996	7.3907	7.63072	7.12217	6.89708	6.56509	7.40514
mmu_circRNA_39130	5.3468	5.38819	5.37528	5.48386	5.4939	5.44509	5.17607	5.41377
mmu_circRNA_26797	5.24382	5.30536	5.47377	5.35999	4.99761	5.31102	5.23197	5.70216
mmu_circRNA_40223	5.10764	5.04147	4.94958	5.01724	5.12047	5.14599	5.31776	4.87618
mmu_circRNA_40987	8.07179	8.1926	7.95946	8.3454	7.4828	7.72536	7.26444	8.1926
mmu_circRNA_31623	5.37958	5.30536	5.74818	5.19563	5.203	5.61287	5.55843	5.72961
mmu_circRNA_33794	9.83837	9.98112	10.0198	10.0751	9.70844	9.99095	10.137	10.0977
mmu_circRNA_44716	6.72834	6.51075	6.59758	6.6733	6.6733	6.57364	6.28018	6.3772
mmu_circRNA_29306	6.92035	6.84234	6.84156	7.0848	6.70043	6.83446	6.43149	6.82892
mmu_circRNA_26496	8.22038	8.15292	8.1139	7.90463	8.2565	8.05273	8.54109	8.37653
mmu_circRNA_34924	7.45481	7.57506	7.27379	7.62113	7.33594	6.87958	6.90763	7.33147
mmu_circRNA_29951	5.74482	5.92331	6.04984	5.7262	5.59059	5.64385	5.6733	5.95999
mmu_circRNA_33179	8.12153	8.26033	8.5984	8.33832	7.97978	7.85525	7.40247	8.27175
mmu_circRNA_29947	5.3468	5.38819	5.47377	5.75153	5.18354	5.19329	5.11026	5.31102
mmu_circRNA_34183	5.2766	5.52163	5.89329	5.41797	5.46156	5.37958	5.08413	5.36219
mmu_circRNA_19310	6.38693	6.0512	6.28076	5.97727	6.49084	6.52355	6.52453	6.1799
mmu_circRNA_41342	6.6147	6.4419	6.52061	6.27844	6.63571	6.54689	6.769	6.35093
mmu_circRNA_44972	7.40673	7.38154	7.34485	7.46786	7.34485	7.74083	7.66555	7.53284
mmu_circRNA_22753	8.46862	8.09934	8.36769	8.38882	8.36331	8.62113	8.26912	8.3191
mmu_circRNA_24245	8.18642	7.77787	8.30335	8.23676	8.52258	8.41996	8.43918	8.12767
mmu_circRNA_42812	6.20944	5.82016	6.28076	5.97727	6.5058	6.09538	6.09406	5.71766
mmu_circRNA_34501	8.29347	7.70865	8.31401	8.18332	8.38882	8.48281	7.85506	7.70563
mmu_circRNA_003208	8.4294	8.13843	8.26356	8.08281	8.36331	8.41032	8.91186	8.18889
mmu_circRNA_007784	10.9601	10.3606	10.9757	10.8735	11.077	10.8111	10.3887	10.515
mmu_circRNA_37288	8.85934	7.88626	7.90501	8.42744	8.97826	9.13234	8.4062	8.14529
mmu_circRNA_38076	7.94855	8.24079	8.2893	8.31486	8.12573	7.85525	7.7039	8.04388
mmu_circRNA_26193	6.51174	6.55458	6.92035	6.78871	6.81217	6.58025	6.20395	6.769
mmu_circRNA_21050	7.16176	7.19721	6.82733	7.16929	7.14242	7.48733	7.5565	7.45584
mmu_circRNA_38020	10.7763	10.6552	10.7599	10.7272	11.1441	11.6299	11.5486	10.8735
mmu_circRNA_39940	4.7446	4.97808	4.7992	4.90906	5.04694	4.8675	5.41797	4.69154
mmu_circRNA_39612	6.94544	6.83367	6.84156	7.10066	6.81217	6.94177	7.15734	6.95855
mmu_circRNA_40661	6.10524	5.78462	5.77806	5.7262	5.97153	5.83604	6.04438	5.70216
mmu_circRNA_25181	5.64204	5.48185	5.77806	5.69695	5.52359	5.51573	5.39249	5.43889
mmu_circRNA_26981	5.13337	5.04147	5.1385	5.3468	5.27202	5.2766	5.21275	4.56848
mmu_circRNA_40569	6.01121	5.87035	6.07145	5.89934	5.98155	6.28076	6.45583	5.70216
mmu_circRNA_37045	5.84548	5.72961	5.92331	6.00139	5.71423	5.5812	5.75654	5.88263
mmu_circRNA_24640	5.24382	5.52163	5.41797	5.54691	5.38819	5.42952	5.27893	5.45129
mmu_circRNA_36277	5.02525	4.95831	4.94958	5.04147	4.90906	5.04966	5.21275	4.94958
mmu_circRNA_40405	5.91138	5.4939	5.47377	5.45129	6.04984	5.6348	5.66355	5.59059
mmu_circRNA_21775	6.68211	7.14656	6.24673	6.81056	6.54881	6.75404	6.81857	7.23541
mmu_circRNA_41186	7.41389	7.47598	7.52209	7.3253	7.63072	8.04661	8.00527	7.69239
mmu_circRNA_30227	11.6544	10.9729	11.5317	11.4708	10.8201	10.9955	9.87992	10.6093
mmu_circRNA_22269	11.4085	11.2231	11.5437	11.5913	11.441	11.2764	10.7241	11.1549
mmu_circRNA_25097	8.66844	8.47358	8.75405	8.72536	8.62844	8.78074	8.62856	8.27306
mmu_circRNA_21995	8.49785	8.41956	7.82297	8.3253	8.54544	8.54858	8.42574	8.47421
mmu_circRNA_33554	6.04438	5.62021	6.23959	5.80573	6.183	6.31401	5.54691	5.72961
mmu_circRNA_28146	5.54691	5.66887	5.37528	5.59246	5.42428	5.23197	5.2462	5.48789
mmu_circRNA_008656	6.8603	6.77643	6.54302	6.88645	6.72621	7.14146	7.08014	7.03548
mmu_circRNA_19048	6.47471	6.19598	6.52061	6.33203	6.68123	6.38585	6.03065	5.95999
mmu_circRNA_43672	6.1972	6.4294	6.28076	6.38585	5.99292	5.95999	6.13056	6.11763
mmu_circRNA_26889	4.54043	4.56468	4.48133	4.71486	4.38321	4.61842	4.57228	4.8121
mmu_circRNA_25167	4.64028	4.70197	4.48133	4.69503	4.68454	4.71486	4.47604	4.69154
mmu_circRNA_38202	9.8915	10.3417	10.1842	10.2388	10.4932	9.80675	9.97495	9.98993
mmu_circRNA_18982	5.46564	5.23905	5.39463	5.38175	5.46156	5.08147	5.27893	5.06833
mmu_circRNA_25116	4.8675	4.8121	4.7992	4.90906	4.75131	4.77456	4.93829	4.8121
mmu_circRNA_000800	9.15513	9.29519	9.00913	9.17485	9.12056	9.44605	9.68814	9.40181
mmu_circRNA_40776	8.22219	8.2854	8.06995	8.26942	8.0529	7.90689	8.21249	8.08912
mmu_circRNA_018555	6.49984	5.98155	6.44086	6.11243	6.38747	5.99434	6.07279	6.06608
mmu_circRNA_31230	5.93368	5.70907	5.95999	5.7262	5.80089	5.98155	5.59059	5.60733
mmu_circRNA_20305	10.6545	10.1687	10.6486	10.5713	10.4793	10.7475	10.1131	10.2425
mmu_circRNA_40449	6.06608	6.52551	6.09538	6.50878	6.33426	6.02927	6.08214	6.25855
mmu_circRNA_29298	4.61842	4.61219	4.71233	4.61588	4.50909	4.74796	4.55065	4.86131
mmu_circRNA_28341	10.8571	10.7662	11.151	11.0563	10.887	10.6823	10.4492	10.8377
mmu_circRNA_43819	9.26283	9.53552	9.6534	9.83674	9.74814	8.99426	8.70779	9.12912
mmu_circRNA_28567	6.58307	6.79238	6.49134	6.61929	6.60917	6.80654	6.769	6.5406
mmu_circRNA_32020	6.94544	7.0546	7.0681	7.19537	6.98655	6.82892	6.69522	6.84156
mmu_circRNA_20569	6.97799	6.70908	6.88072	6.8719	6.93442	6.90763	6.42521	6.21916
mmu_circRNA_41498	10.095	10.0454	9.92917	9.86341	10.3699	10.1971	10.1805	9.99705
mmu_circRNA_38104	5.68824	6.01749	6.15733	5.85329	5.40744	6.00561	5.95999	6.44397
mmu_circRNA_25907	7.79157	7.94416	7.82853	8.17773	7.6786	7.65374	7.24792	7.97835
mmu_circRNA_31486	6.82256	6.75822	6.85018	6.65642	6.62296	6.93221	6.8719	6.55985
mmu_circRNA_017987	8.65977	7.56081	8.31104	7.90463	8.76363	8.67573	8.61125	7.41415
mmu_circRNA_008379	7.34485	7.42259	7.28366	7.24436	7.14752	7.71596	8.05968	7.54109
mmu_circRNA_38280	5.97153	6.01749	6.02097	6.02651	5.98155	6.12927	6.04438	6.00561
mmu_circRNA_24723	6.0848	6.33426	5.86572	5.8811	6.00561	6.01888	6.46351	6.42311
mmu_circRNA_37538	5.13337	5.203	4.85354	5.15614	4.78036	5.08147	5.2462	5.39463
mmu_circRNA_21726	8.88102	9.02037	8.64002	8.42744	8.56962	8.86573	9.02133	8.84549
mmu_circRNA_43790	5.17607	5.28588	4.94958	5.32677	5.04694	5.08944	5.04147	5.21154
mmu_circRNA_37236	7.09407	7.33231	7.28366	7.29059	7.33594	7.13024	7.10426	7.19537
mmu_circRNA_37488	5.21518	5.17607	5.18712	5.32677	5.04694	5.19329	5.3556	5.39463
mmu_circRNA_32412	6.25855	5.83919	5.86572	5.8811	6.2366	5.83604	6.21309	5.87035
mmu_circRNA_39039	5.95709	5.88263	5.94689	5.86417	5.77312	5.79927	6.38855	5.64204
mmu_circRNA_27231	8.88703	9.07907	8.94224	9.15671	8.57684	8.65329	8.15482	8.92333
mmu_circRNA_37409	5.7944	5.65104	5.64204	5.69695	5.71423	6.236	6.1861	5.81056
mmu_circRNA_22170	6.00139	5.75404	6.09538	5.75153	5.80089	6.16238	6.14719	5.90688
mmu_circRNA_42628	5.64204	5.44716	5.77806	5.57932	5.81056	5.78298	5.61471	5.23197
mmu_circRNA_31689	5.74482	6.18114	5.89329	6.30149	6.10065	5.95999	5.9248	6.07279
mmu_circRNA_011414	6.14719	5.98155	5.99434	5.81537	6.20517	6.17366	6.20395	6.02996
mmu_circRNA_22659	5.77312	6.35093	5.86572	5.89934	5.82494	5.85017	5.95999	6.44397
mmu_circRNA_004326	5.44509	5.48185	5.39463	5.54691	5.42428	5.3468	5.21275	5.71766
mmu_circRNA_19232	8.94325	9.02929	8.75801	8.71252	8.71381	9.06693	9.46951	9.07146
mmu_circRNA_25214	7.07748	6.99364	7.00702	7.20089	7.11243	7.2258	7.09868	7.20609
mmu_circRNA_43580	5.6671	5.95999	5.70907	6.06877	5.95999	5.93515	5.84861	5.78462
mmu_circRNA_23900	5.67595	5.64204	5.4939	5.57932	5.72961	5.68824	5.6348	5.48789
mmu_circRNA_45386	8.78074	8.91045	8.71317	8.66244	8.64408	8.57045	8.97826	8.92333
mmu_circRNA_30270	5.06699	5.44716	5.11547	5.27202	5.59059	5.37958	5.49889	5.51966
mmu_circRNA_25871	6.31457	6.73555	6.32473	6.50878	6.28539	6.207	6.39873	6.42311
mmu_circRNA_41075	4.99761	5.203	5.04147	5.23197	5.18354	5.00325	4.87925	4.90906
mmu_circRNA_40887	5.60733	5.82016	5.88263	5.89934	6.02651	5.76817	5.70735	5.60733
mmu_circRNA_39762	6.02305	5.85952	5.79278	5.83129	5.68824	5.80975	6.03065	5.50386
mmu_circRNA_018793	12.2517	12.0635	12.1916	12.4371	12.2593	12.1081	11.7028	11.9162
mmu_circRNA_32328	11.5501	11.8674	11.7251	12.0312	11.8365	11.4747	11.9349	11.7
mmu_circRNA_35645	5.94689	5.92331	5.94689	5.83129	6.24435	5.91138	5.9844	5.67065
mmu_circRNA_37247	5.97153	6.16615	6.04984	6.23839	5.99292	6.17366	6.27262	6.2264
mmu_circRNA_19562	6.02305	5.94981	6.14719	6.11243	5.94835	5.64385	5.7944	5.98298
mmu_circRNA_43821	6.90763	7.19475	6.57836	6.6733	6.99682	6.58025	7.04575	7.12734
mmu_circRNA_45712	5.14853	5.23905	5.18712	5.27202	5.09472	5.17607	5.13594	4.97665
mmu_circRNA_31247	8.51644	8.94982	8.57837	8.83605	8.41495	8.81538	9.29045	9.08007
mmu_circRNA_25777	6.38693	6.80008	6.58777	6.46351	6.38747	6.26208	5.88416	6.38585
mmu_circRNA_36024	7.647	7.68606	7.69392	7.73089	7.60709	7.52991	7.33399	7.84136
mmu_circRNA_36572	4.84885	4.47198	4.8217	4.58736	4.90906	4.52092	4.93829	4.66078
mmu_circRNA_34882	7.20701	6.88912	7.02063	7.08878	6.97154	7.13024	7.08944	6.77478
mmu_circRNA_003983	6.78749	6.26678	6.60825	6.55266	6.75822	6.80654	6.75488	6.31287
mmu_circRNA_35935	8.86805	8.73217	9.05342	8.85253	9.04908	9.23347	9.27263	8.59572
mmu_circRNA_26905	7.85525	7.52012	7.29404	7.51199	7.92277	7.89102	7.73471	7.44811
mmu_circRNA_38110	5.60733	5.37958	5.39463	5.43681	5.70216	5.47983	5.78052	5.51966
mmu_circRNA_26890	5.54691	5.04147	5.31776	5.32677	5.27202	5.41797	5.47072	5.13594
mmu_circRNA_45296	5.60733	5.5353	5.80573	5.8811	5.54691	5.51573	5.2462	5.75571
mmu_circRNA_35509	7.51668	7.42992	7.53113	7.57553	7.13795	7.38073	7.09868	7.57364
mmu_circRNA_34470	6.58307	6.72791	6.73555	6.21916	6.49784	6.68211	6.83841	6.78504
mmu_circRNA_35333	9.05036	8.62159	8.81218	8.39392	8.84451	8.85253	8.99876	8.61356
mmu_circRNA_27890	7.02028	6.65104	6.92035	6.85096	6.90763	6.88493	6.68035	6.75488
mmu_circRNA_26624	5.02525	4.8274	5.18712	4.8551	4.99761	5.17607	4.76464	4.92648
mmu_circRNA_36142	6.65776	6.82296	6.93589	6.57553	6.59151	6.59525	5.97153	6.72621
mmu_circRNA_41133	6.40619	6.33426	6.16866	6.30149	5.98155	6.39123	6.52453	6.38585
mmu_circRNA_40439	6.92592	6.95564	6.79887	7.0546	7.18673	7.04097	6.98584	7.13314
mmu_circRNA_41991	10.3255	10.0327	10.2832	10.3333	10.4548	11.4466	11.5739	10.6052
mmu_circRNA_005547	11.3916	10.87	11.178	10.9757	11.3083	11.2791	11.3916	10.6601
mmu_circRNA_004742	5.52359	5.52163	5.1385	5.51966	5.40744	5.37958	5.9844	5.60733
mmu_circRNA_29805	5.71509	5.36547	5.41797	5.64204	5.23197	5.2766	5.31776	5.47377
mmu_circRNA_38623	8.47383	8.43723	8.34152	8.53552	8.22836	8.13555	7.67772	8.38154
mmu_circRNA_39967	6.62387	6.72791	6.56319	6.74146	6.63571	6.60362	6.61009	6.4584
mmu_circRNA_34909	6.94177	6.75404	6.60825	6.99364	7.46913	7.6101	7.50481	7.33734
mmu_circRNA_25007	5.08413	5.30536	5.57743	5.39463	5.34902	5.19329	5.78052	5.04147
mmu_circRNA_26984	6.01121	5.75404	5.83919	5.95999	5.71423	5.75153	5.64204	5.78462
mmu_circRNA_31105	5.7944	6.09538	5.69435	5.7797	5.56035	5.61287	5.55843	6.07279
mmu_circRNA_32628	8.85389	8.53661	8.67021	8.80745	9.00685	8.68233	8.21705	8.52062
mmu_circRNA_44137	7.87382	7.79685	7.46556	8.15292	7.67573	7.71252	8.00299	7.82932
mmu_circRNA_19906	6.42205	6.69565	6.72109	6.7108	6.3685	6.4294	6.3685	6.7108
mmu_circRNA_27591	7.65441	7.59105	7.29404	7.42101	7.50977	7.57293	7.73724	7.4294
mmu_circRNA_009099	6.93221	6.99858	6.78135	6.85096	6.83288	6.80089	6.769	6.66088
mmu_circRNA_39716	6.25855	6.66444	6.51075	6.27844	6.49084	6.33426	6.56509	6.40619
mmu_circRNA_24239	8.48444	8.07915	8.61769	8.14784	8.46837	8.51779	8.54774	8.22264
mmu_circRNA_31303	5.54691	5.43266	5.72961	5.41797	4.86131	5.51573	5.3556	5.28588
mmu_circRNA_23727	5.08413	5.00325	4.92054	5.19563	4.97522	5.08147	5.37528	4.87618
mmu_circRNA_21838	8.09869	7.91737	7.99647	8.05562	7.89102	7.81898	7.7181	7.84313
mmu_circRNA_18994	7.26385	7.3253	7.42048	7.27437	7.16804	7.86998	7.88417	7.44811
mmu_circRNA_013922	9.35218	9.33022	9.1507	9.35521	9.62399	9.56641	9.6792	9.16569
mmu_circRNA_25726	5.71509	5.95999	5.70907	5.85329	5.65284	5.47983	5.27893	5.67065
mmu_circRNA_35264	5.3468	5.30536	5.18712	5.41797	5.42428	5.35999	5.51573	5.45129
mmu_circRNA_44091	8.65419	8.55435	8.69392	8.58355	8.66578	8.47421	8.89747	8.4432
mmu_circRNA_34840	6.45223	6.51075	6.08214	6.61929	6.3685	6.69609	6.76403	6.4512
mmu_circRNA_27294	6.13698	5.9381	6.05798	5.91138	6.02651	6.26208	5.89934	5.99858
mmu_circRNA_21591	7.41389	7.35259	7.17117	7.29059	7.16804	7.34485	7.36057	7.19537
mmu_circRNA_32174	7.51668	7.38154	7.34151	7.68036	7.45584	7.6775	7.85506	7.7659
mmu_circRNA_28626	5.17607	5.1385	4.61842	5.30874	4.68454	4.98664	5.08413	5.15361
mmu_circRNA_26721	8.16365	8.18611	8.38127	8.27248	8.68551	8.57837	8.6562	8.12767
mmu_circRNA_26223	5.7944	5.85952	5.99434	5.95418	5.77312	6.09538	5.7944	6.07279
mmu_circRNA_42550	8.32615	8.40819	7.95237	8.0728	8.34318	8.39954	9.00816	8.39968
mmu_circRNA_014478	11.6731	11.6465	11.7734	11.5072	11.763	11.5339	11.9544	11.4959
mmu_circRNA_016668	8.74125	8.8009	8.7421	8.47269	8.82317	8.71177	8.75238	8.41389
mmu_circRNA_18975	7.89102	7.79685	7.78749	7.48984	7.97208	7.83802	7.81378	7.71853
mmu_circRNA_27174	5.57743	5.44716	5.80573	5.54691	5.62205	5.2766	5.3556	5.32677
mmu_circRNA_36053	7.84823	7.82177	7.75321	7.26678	7.39981	7.52991	8.17305	7.82932
mmu_circRNA_22473	6.10524	5.83919	5.91063	5.66887	5.91138	6.05255	6.21309	5.71766
mmu_circRNA_35105	5.30196	5.83919	5.79278	5.64204	5.18354	5.31102	5.27893	5.48789
mmu_circRNA_45461	6.97799	6.94031	6.82057	7.08878	6.97154	6.96144	6.8447	7.08081
mmu_circRNA_42531	8.64667	8.02514	8.88102	8.73248	9.16003	9.10901	8.80796	8.0495
mmu_circRNA_42181	7.17804	7.16521	6.91288	7.04302	6.73977	7.14656	7.36057	7.24673
mmu_circRNA_45408	5.04147	5.203	4.7992	5.08147	4.86131	4.9163	4.43494	4.90906
mmu_circRNA_35135	4.91205	4.56468	4.7446	4.64028	4.50909	5.00325	4.76464	4.71829
mmu_circRNA_23432	6.28539	6.59432	6.16866	6.65104	6.17179	6.05255	6.05255	6.49184
mmu_circRNA_37497	6.39873	6.85213	6.31287	6.7013	6.58495	6.28076	6.90763	6.82892
mmu_circRNA_37475	6.28539	5.74482	6.28076	6.2264	6.45634	6.66799	6.38855	5.74482
mmu_circRNA_35955	6.35093	6.58589	6.3685	6.58917	6.151	5.98155	5.83446	6.50878
mmu_circRNA_35959	5.24382	5.18354	5.07102	4.99479	5.23197	5.04966	5.21275	4.75466
mmu_circRNA_35484	5.51573	5.08147	5.2766	5.23197	5.31102	5.25331	5.39249	5.13594
mmu_circRNA_32849	8.02462	7.87843	7.61194	7.8319	7.88379	7.78831	7.46147	8.02271
mmu_circRNA_27038	6.14719	6.62479	5.92331	6.13441	5.77312	5.88721	6.38855	6.31966
mmu_circRNA_35632	5.57743	5.08147	5.2766	5.46768	5.27202	5.64385	5.72961	5.42428
mmu_circRNA_23776	6.05255	6.52551	6.09538	6.31287	6.62753	6.44707	6.46351	6.60825
mmu_circRNA_22083	6.04438	5.99999	5.88263	6.06877	6.00561	6.06608	6.38477	6.09802
mmu_circRNA_29847	10.8639	11.1141	11.0571	11.2831	10.6576	10.5999	10.1158	11.1285
mmu_circRNA_26623	7.65441	7.69218	8.12992	7.87766	7.61999	7.7688	7.48482	8.05663
mmu_circRNA_40092	9.25768	9.73809	9.21735	9.45687	9.43241	9.10705	9.56385	9.45635
mmu_circRNA_30656	5.02525	5.30536	4.90304	5.12306	4.8121	4.9163	5.08413	5.36219
mmu_circRNA_45495	7.02028	7.18052	7.09407	7.0848	7.02859	7.04097	7.61471	7.21553
mmu_circRNA_33797	7.37612	7.41362	7.2384	7.25561	7.24673	7.41415	7.59058	7.43879
mmu_circRNA_35077	6.73724	6.86495	6.81538	6.91363	6.93442	6.86573	6.75488	7.05595
mmu_circRNA_35938	5.35999	5.60177	5.3556	5.57932	5.42428	5.4939	5.45129	5.34902
mmu_circRNA_19370	7.54785	7.76777	7.48934	7.61286	7.6591	7.44035	7.60316	7.60779
mmu_circRNA_26704	10.4589	10.252	10.3504	9.84715	10.4227	10.4729	10.744	10.0859
mmu_circRNA_011266	13.1045	13.0599	12.958	13.2096	13.3319	13.3097	13.1909	13.1909
mmu_circRNA_38487	5.84548	5.57743	5.86572	5.64204	5.9248	5.93515	5.51573	5.56796
mmu_circRNA_45967	6.12669	6.21309	6.07145	6.24673	5.86726	5.92406	5.94689	5.93368
mmu_circRNA_40532	12.0312	12.0386	12.2155	12.3006	11.7384	11.6646	11.4708	12.0541
mmu_circRNA_34285	5.44509	5.45951	5.64204	5.57932	5.34902	5.37958	5.55843	5.78462
mmu_circRNA_19402	7.40673	7.59362	7.07413	7.28019	7.44759	7.78831	7.92407	7.74146
mmu_circRNA_42971	9.3305	9.50804	9.74714	9.37137	9.277	9.39513	10.0903	9.96299
mmu_circRNA_34988	6.70476	6.78708	6.98584	6.68737	6.68123	6.88493	7.4239	6.92109
mmu_circRNA_39820	6.90763	6.85213	7.27379	7.04302	6.59804	6.5058	6.2992	6.7108
mmu_circRNA_21909	9.33497	9.19399	9.27569	9.4602	9.37653	9.73735	9.64301	9.24615
mmu_circRNA_25085	7.16741	6.94031	6.90763	6.90763	6.85797	7.03479	7.23959	7.04302
mmu_circRNA_42338	6.50878	6.40726	6.52061	6.18486	6.43774	6.58025	6.48683	6.47674
mmu_circRNA_23150	6.43878	5.98155	6.16866	6.15733	6.28539	6.56366	6.58025	5.55076
mmu_circRNA_30284	8.74976	8.02514	8.61045	8.58049	8.52025	8.5423	7.79928	7.49735
mmu_circRNA_44799	5.84548	5.67595	5.70907	5.83129	5.67241	5.86262	5.61471	5.64204
mmu_circRNA_29897	4.95831	4.94958	4.85354	4.94958	4.90906	5.03873	4.76464	4.90906
mmu_circRNA_30272	7.70563	7.79928	7.79075	7.81438	7.75405	7.45429	7.31288	7.46096
mmu_circRNA_30216	5.84548	5.38819	5.52163	5.64204	5.86726	5.66355	5.4337	5.68824
mmu_circRNA_36475	5.75654	5.66887	5.80573	5.69695	5.67241	5.5812	5.57743	5.60733
mmu_circRNA_38720	6.58307	6.0848	6.26091	6.46351	6.6733	6.52893	6.51273	6.39873
mmu_circRNA_33427	5.26273	5.57743	5.1385	5.12306	5.18354	5.39463	5.70735	5.45129
mmu_circRNA_27075	4.50909	4.50909	4.35648	4.52092	4.50909	4.71486	4.7446	4.51304
mmu_circRNA_37921	6.42205	6.59432	6.34761	6.58025	6.2264	6.29805	6.8447	6.62296
mmu_circRNA_43806	8.96063	9.0612	9.57937	9.25111	8.64588	8.98459	8.57293	9.49198
mmu_circRNA_42053	6.28539	6.30377	6.23959	6.28539	6.29805	6.22158	5.72961	6.25855
mmu_circRNA_38624	6.20944	6.31966	6.26091	5.92924	6.151	6.16238	6.28018	6.30434
mmu_circRNA_32028	5.90537	6.21916	5.80573	6.25855	6.151	6.06608	6.28018	6.54785
mmu_circRNA_36926	8.51249	8.67154	8.57033	8.76984	8.50047	8.52454	8.67264	8.63458
mmu_circRNA_27108	4.50909	4.78691	5.04147	4.8551	4.50909	4.64028	4.66078	5.04147
mmu_circRNA_33761	5.3468	6.90763	6.3685	7.86959	7.7793	7.57931	7.53624	6.7486
mmu_circRNA_45475	10.0378	9.15979	9.86259	9.7196	9.94068	10.1941	9.56772	9.36789
mmu_circRNA_31251	5.31102	5.61287	5.39463	5.38175	5.38819	5.47983	5.6348	5.28588
mmu_circRNA_25418	7.73935	7.67595	7.62799	7.52307	7.84842	7.50928	7.76818	7.64745
mmu_circRNA_20883	7.67727	7.70865	7.79075	7.65553	7.76321	7.75363	7.53624	7.62296
mmu_circRNA_21066	5.44509	5.4939	5.43681	5.32677	5.27202	5.83604	5.80573	5.81056
mmu_circRNA_26637	6.63117	6.70908	6.84156	6.97942	6.56509	6.3685	6.05255	6.7108
mmu_circRNA_41327	6.46556	6.0512	6.47977	6.27844	6.43774	6.6257	6.13056	5.88263
mmu_circRNA_18943	5.47983	5.77642	5.83919	5.7262	5.85563	5.31102	6.04438	5.95999
mmu_circRNA_27995	4.64028	4.61219	4.66078	4.61588	4.71486	4.52092	4.71486	4.51304
mmu_circRNA_23538	6.0848	6.11243	5.97153	6.17429	6.0768	6.1861	6.39873	5.98298
mmu_circRNA_42327	7.10328	6.94031	6.91288	7.00702	6.7756	7.07948	6.97477	6.95855
mmu_circRNA_31804	4.61842	4.50909	4.50909	4.67399	4.66078	4.74796	4.87925	4.55449
mmu_circRNA_016719	6.4152	6.18114	6.32473	5.7262	6.33426	6.4294	6.49184	6.25855
mmu_circRNA_43504	4.95831	5.08147	4.97522	5.04147	4.86131	4.77456	4.76464	4.90906
mmu_circRNA_27228	5.68824	5.52163	5.83919	5.64204	5.93515	5.72791	5.64204	5.51966
mmu_circRNA_28182	6.83446	6.69565	7.16616	6.51864	6.85797	7.11341	7.21431	6.92109
mmu_circRNA_33285	6.21916	6.54206	6.21552	6.43982	6.41256	6.04438	6.23361	6.31966
mmu_circRNA_37165	6.37828	6.18858	6.47116	6.01121	6.51075	6.58025	6.54881	6.23959
mmu_circRNA_39320	4.56468	4.61219	4.50909	4.56468	4.56468	4.71486	5.04147	4.75466
mmu_circRNA_26937	4.76464	4.78691	4.61842	4.8551	4.94958	4.9163	5.04147	4.99761
mmu_circRNA_42635	8.70087	8.35259	8.95946	8.6416	8.65955	8.50233	8.37992	8.40461
mmu_circRNA_45562	7.33762	7.30776	7.17117	7.44966	7.56081	7.59292	7.61148	7.30947
mmu_circRNA_30960	7.07045	7.23481	6.82733	6.7108	6.69522	6.44707	6.81857	7.04302
mmu_circRNA_31630	7.01192	6.61009	6.83367	6.77396	6.93442	7.15734	7.06069	6.71681
mmu_circRNA_007071	8.90895	8.73471	8.54569	8.0372	8.80211	8.78074	8.88912	8.32277
mmu_circRNA_21781	5.67595	6.18114	5.51178	5.61102	5.52359	5.80975	6.10065	6.2264
mmu_circRNA_30308	5.31102	5.70907	5.43681	5.45129	5.29049	5.46156	5.45129	5.67065
mmu_circRNA_38374	8.97334	8.77107	8.64498	8.71575	8.81218	8.73195	8.67838	8.87431
mmu_circRNA_28458	8.4294	8.58343	8.0949	8.47066	8.21856	7.89557	8.06407	8.79543
mmu_circRNA_28457	7.89633	7.85253	7.89633	7.89102	7.68999	7.49735	7.53624	7.67065
mmu_circRNA_39409	5.31102	5.21761	5.08678	5.27202	5.23197	5.23197	5.04966	4.94958
mmu_circRNA_006170	7.74273	7.51619	7.57222	7.60501	7.94288	8.1638	8.05172	7.58073
mmu_circRNA_39822	6.90763	6.69261	6.45326	6.81658	7.0396	6.90763	7.08944	6.63752
mmu_circRNA_38552	8.55243	8.24911	8.00387	8.6416	8.10066	8.10852	7.74504	8.19506
mmu_circRNA_001838	7.43254	7.36057	7.40007	7.25561	7.62273	8.01122	7.92407	7.58707
mmu_circRNA_25281	5.92331	5.41797	5.99434	5.54691	5.59059	5.61287	5.72961	5.68824
mmu_circRNA_44496	6.70908	6.69565	6.05798	6.40194	6.49784	6.61102	7.00351	6.72621
mmu_circRNA_45478	5.13337	5.41797	5.55843	5.19563	5.47983	5.08147	5.13594	5.27202
mmu_circRNA_23236	10.6899	11.0977	11.1879	11.3844	10.4883	10.5635	10.049	11.1623
mmu_circRNA_22666	8.62719	8.37205	8.39687	7.98299	8.76984	8.51779	8.67264	8.18889
mmu_circRNA_29891	5.35999	5.09208	5.18712	5.23197	5.09472	5.41797	5.39249	5.15361
mmu_circRNA_38378	8.17211	8.08613	8.02514	7.59712	8.08497	7.86998	8.10983	7.87881
mmu_circRNA_26709	5.08413	4.66078	5.04147	4.87618	5.04694	4.98664	4.93829	4.69154
mmu_circRNA_27507	6.8603	6.88034	6.78135	6.92183	6.78135	6.54689	6.53721	6.79278
mmu_circRNA_37345	7.55794	7.39713	6.95164	6.72706	7.61494	7.62067	7.28828	7.16678
mmu_circRNA_19105	9.41482	9.58232	9.29361	9.01079	9.62399	9.26649	9.61298	9.44411
mmu_circRNA_33182	7.75864	7.45481	7.6416	7.43983	7.93663	7.69218	7.89102	7.20609
mmu_circRNA_23793	5.37958	5.38819	5.1385	5.54691	5.27202	5.31102	5.27202	5.42428
mmu_circRNA_015990	8.46862	8.22204	8.6064	8.40806	8.69675	8.54858	8.4294	7.94251
mmu_circRNA_002573	11.7071	11.1966	11.4275	11.2479	11.7028	11.91	11.9993	11.0938
mmu_circRNA_28690	5.7944	5.83919	6.04984	5.80573	5.77312	5.78298	5.66355	5.82335
mmu_circRNA_25929	5.54691	5.77642	6.10851	5.70907	5.67241	5.95999	6.24078	6.00561
mmu_circRNA_37227	9.47466	9.26649	9.00105	9.1796	9.43944	10.0931	10.1254	9.51742
mmu_circRNA_36229	5.44509	5.38819	5.66355	5.27202	5.60733	5.55076	5.85952	5.39463
mmu_circRNA_38546	9.12315	9.29189	8.97028	9.37402	8.90011	9.14593	9.34762	9.55621
mmu_circRNA_32294	5.32677	5.1385	5.3556	5.45129	5.59059	5.44509	5.49889	5.08678
mmu_circRNA_28132	5.17607	5.23905	5.25331	5.39463	5.37093	5.31102	5.3556	5.24857
mmu_circRNA_38942	5.80573	5.85173	5.88263	5.41797	5.68824	5.51573	6.05255	5.77312
mmu_circRNA_43900	6.96217	7.07681	7.21492	7.0848	6.95782	6.80089	6.52844	6.98655
mmu_circRNA_23874	6.63662	6.72451	6.47977	6.64114	6.47471	6.38585	6.06608	6.35093
mmu_circRNA_41099	7.20457	7.59688	7.42048	7.06709	7.50133	6.92629	7.381	6.95201
mmu_circRNA_45587	7.59712	7.24673	7.33594	7.25561	7.53478	7.33762	7.48179	7.15734
mmu_circRNA_24278	8.01976	8.03221	7.82853	7.64205	8.04712	7.72536	7.96776	7.92722
mmu_circRNA_20148	5.74482	5.64204	5.67595	5.80573	5.81056	5.98155	6.06608	5.55076
mmu_circRNA_014193	7.61332	7.28655	8.38127	7.23959	7.38046	7.89935	7.74504	8.05663
mmu_circRNA_35168	11.08	11.3414	10.8249	10.9307	10.8669	11.1035	11.3388	11.1791
mmu_circRNA_22633	8.79543	8.77334	8.88969	9.08647	8.62113	9.30406	9.28771	8.95365
mmu_circRNA_20118	7.10328	7.24673	7.2258	7.14465	7.00351	7.01052	6.75488	7.40514
mmu_circRNA_23297	5.21518	5.28588	5.04147	5.12306	5.09472	5.39463	5.41797	5.39463
mmu_circRNA_32237	7.11308	7.09868	7.08812	7.31174	6.89064	7.02236	7.18549	7.12217
mmu_circRNA_35123	5.51573	5.70907	5.61102	5.45129	5.18354	5.42952	5.85952	5.70216
mmu_circRNA_33288	9.6797	9.78453	9.61494	9.9771	9.76922	9.65665	10.3219	9.97978
mmu_circRNA_20594	6.3685	6.10065	6.59758	6.27844	6.35093	6.3998	6.3685	6.21916
mmu_circRNA_28616	5.44509	5.54691	5.55843	5.30874	5.52359	5.51573	5.57743	5.60733
mmu_circRNA_19829	8.52258	8.51447	8.36194	8.37341	8.55195	8.63254	8.7421	8.59409
mmu_circRNA_44689	6.66622	6.64475	6.51075	6.72706	6.48078	6.44707	6.33426	6.4584
mmu_circRNA_39772	8.3907	8.59828	8.39687	8.3508	8.31047	8.29663	8.53879	8.36194
mmu_circRNA_33570	6.28539	5.70907	5.89329	5.76486	6.21795	6.14082	6.24078	5.67065
mmu_circRNA_21194	6.10524	6.06203	6.07145	6.19474	6.10065	5.98155	6.03065	6.35093
mmu_circRNA_21719	5.08413	5.203	5.1385	5.08147	5.09472	5.17607	5.04966	5.17607
mmu_circRNA_23966	7.33371	6.95018	7.26678	7.06709	7.34928	7.3982	7.47775	6.85797
mmu_circRNA_38470	6.98512	7.01052	7.2384	6.74146	6.87958	6.68211	7.09374	6.79278
mmu_circRNA_20851	7.3052	6.89708	7.2384	7.28482	6.97154	6.99045	6.75488	6.41679
mmu_circRNA_21997	7.6506	7.83209	7.49385	7.59712	7.26385	7.4584	7.69218	7.77889
mmu_circRNA_42724	7.25974	6.87344	7.43254	7.16616	6.96325	7.3982	7.26091	7.13634
mmu_circRNA_44053	6.83446	6.83367	6.40726	6.7108	6.65642	7.11341	7.39339	7.00386
mmu_circRNA_19467	9.29534	8.2009	8.9347	8.70779	9.2681	9.43189	9.36871	7.95456
mmu_circRNA_43610	5.04147	5.00325	5.39463	5.04147	5.27202	5.31102	5.31776	5.08678
mmu_circRNA_21657	5.57743	5.54691	5.43681	5.50386	5.44509	5.42952	5.88416	5.85952
mmu_circRNA_24171	9.04729	8.86254	9.0114	9.01079	9.05909	9.02427	9.75687	9.02427
mmu_circRNA_20113	7.32446	7.62159	7.33594	7.78545	7.44759	7.41864	7.02201	7.62296
mmu_circRNA_36503	5.7944	5.47174	5.82335	5.54691	6.01679	5.93515	6.13056	5.51966
mmu_circRNA_37067	6.5406	6.07413	6.67418	6.59711	6.29805	6.63888	6.69522	6.07279
mmu_circRNA_19853	7.60501	7.78422	7.62205	7.61654	7.5873	7.43228	7.5152	7.41943
mmu_circRNA_37162	5.2766	4.95831	5.31776	5.45129	5.34902	5.32677	5.00325	5.04147
mmu_circRNA_33758	5.57743	5.77642	5.80573	5.69695	5.4939	5.42952	4.93829	5.60733
mmu_circRNA_31175	5.02525	4.90906	4.76464	4.8551	4.8121	4.77456	4.76464	4.56848
mmu_circRNA_19574	9.5626	9.25111	9.49673	9.2012	9.68836	9.91746	10.0851	9.45134
mmu_circRNA_39750	7.99647	7.49085	7.77889	7.53915	8.17367	7.92462	7.79461	7.13314
mmu_circRNA_005527	6.39873	6.33426	6.13313	6.52551	6.25855	6.22158	6.07279	6.1072
mmu_circRNA_38718	7.02305	6.3685	6.95855	6.57553	7.04916	7.64114	7.63753	6.1799
mmu_circRNA_39828	5.77312	5.48185	5.39463	5.45129	5.42428	5.55076	5.74482	5.60733
mmu_circRNA_012351	5.13337	5.11026	4.94958	5.08147	5.31102	5.19329	5.21275	5.08678
mmu_circRNA_38917	4.69503	4.70197	4.99761	4.7446	4.68454	4.71486	4.87925	4.69154
mmu_circRNA_22855	8.77314	8.59828	8.79391	8.65329	8.91438	8.70585	8.82724	8.59572
mmu_circRNA_28598	7.27408	7.37014	7.2384	7.68606	7.15544	7.39392	7.28828	7.57364
mmu_circRNA_32010	5.81937	6.32754	6.28076	6.09142	6.17179	6.49184	6.56509	6.61194
mmu_circRNA_015174	6.45223	6.03341	6.95164	6.33203	6.34761	6.39123	5.88416	5.87035
mmu_circRNA_19228	6.70908	6.34539	6.92035	6.56032	6.8494	6.85953	6.70821	6.51766
mmu_circRNA_45923	6.68211	6.85213	6.88759	6.80493	6.52061	6.75822	7.04165	6.98263
mmu_circRNA_38231	8.34332	7.90218	8.25753	8.06642	8.28106	8.33985	7.9469	7.51963
mmu_circRNA_35002	6.66622	6.81297	6.49884	6.89897	6.2264	6.51174	6.65284	6.97727
mmu_circRNA_28359	5.2766	5.25567	5.1385	5.27202	5.203	5.23197	5.08413	5.21154
mmu_circRNA_37265	6.5406	6.63117	6.59758	6.17429	6.93442	6.58025	6.98584	6.66622
mmu_circRNA_35833	5.84548	5.74482	5.83919	5.7797	5.9248	5.88721	6.1861	5.67065
mmu_circRNA_38601	6.5406	6.30377	6.30149	6.69522	6.27844	6.3998	5.91138	5.94689
mmu_circRNA_000354	6.30605	6.61009	6.8603	6.43044	6.03479	6.207	6.35093	6.31966
mmu_circRNA_38126	9.07113	9.48482	9.33853	9.19429	9.13731	9.53089	9.7789	9.51175
mmu_circRNA_45771	10.039	9.98877	9.90905	9.96299	10.0751	10.2629	10.5419	10.0005
mmu_circRNA_27728	7.80574	8.52821	8.21189	7.90463	7.82057	7.50283	8.14402	8.38154
mmu_circRNA_015102	8.05189	8.17336	8.13891	7.88645	7.82057	7.98921	8.23077	8.34263
mmu_circRNA_29046	6.0848	6.41573	6.26091	6.25855	6.17179	6.05255	6.06608	6.25855
mmu_circRNA_26401	5.84548	5.77642	5.77806	5.7262	5.71423	5.83604	6.02097	5.83604
mmu_circRNA_41511	9.81818	9.60629	9.66089	9.47485	9.76228	9.81107	10.1655	9.28294
mmu_circRNA_26029	8.78074	8.64182	8.71317	8.84706	8.6314	8.71671	8.70606	8.47953
mmu_circRNA_008403	7.36249	7.07681	7.02063	7.29059	7.50133	7.37558	7.37666	7.17492
mmu_circRNA_21699	6.04438	6.151	5.74818	6.09142	5.86726	5.55076	5.55843	6.1972
mmu_circRNA_19100	6.56795	6.3685	6.3685	6.3685	6.59151	6.3998	6.35093	6.08745
mmu_circRNA_45876	7.51668	7.96253	7.76196	8.41071	8.30663	8.34318	8.3864	7.86998
mmu_circRNA_34824	6.72834	6.67418	6.45326	6.7013	6.82694	7.12412	7.29519	6.81257
mmu_circRNA_19691	6.60963	6.54206	6.75822	6.52551	6.68123	6.66355	6.56509	6.55985
mmu_circRNA_018341	6.20944	6.30377	6.04984	6.44811	6.01679	6.37503	6.33426	6.55985
mmu_circRNA_39407	5.71509	5.80089	5.54691	5.85329	5.74482	5.67241	5.57743	5.39463
mmu_circRNA_41338	4.8675	4.76464	4.61842	4.8551	4.92648	4.77456	4.68454	4.75466
mmu_circRNA_42689	5.94689	5.98155	5.86572	5.7262	6.151	6.11763	6.44811	5.71766
mmu_circRNA_36215	4.95831	4.94958	4.85354	4.76464	5.12047	5.14599	5.13594	4.99761
mmu_circRNA_35249	6.52551	6.63752	6.45326	6.05255	6.49084	6.96722	7.26091	6.68211
mmu_circRNA_40433	6.80654	7.02859	6.63117	6.94544	6.3685	6.95564	7.0748	7.11504
mmu_circRNA_37844	7.43827	7.63617	7.56629	7.70044	7.67198	7.50283	7.89746	7.73131
mmu_circRNA_32419	5.21518	5.38819	4.94958	5.08147	5.42428	5.47983	5.95999	5.67065
mmu_circRNA_45835	7.68934	7.47243	8.0868	7.66333	7.41442	7.6775	7.54303	7.94763
mmu_circRNA_31020	10.224	10.339	10.2297	10.1404	10.5294	10.5195	10.7754	10.5294
mmu_circRNA_28028	6.51174	6.47268	6.51075	6.50878	6.73977	6.49184	6.37394	6.42311
mmu_circRNA_002644	7.11308	6.96397	6.96722	6.79603	6.92703	6.82256	7.10982	6.85797
mmu_circRNA_23356	5.99292	5.92331	5.64204	5.75153	5.88263	5.88721	6.05255	5.83604
mmu_circRNA_27923	7.29748	7.74104	7.8572	7.6733	8.56105	8.05799	7.90689	8.11732
mmu_circRNA_017236	6.70908	6.68386	6.66622	6.60547	7.05528	6.7108	6.94617	6.72621
mmu_circRNA_44907	5.77312	5.62021	5.94689	5.92924	5.75654	5.76817	5.71938	5.60733
mmu_circRNA_26842	5.80573	6.14465	5.97153	6.02651	5.82494	5.88721	6.09406	6.12798
mmu_circRNA_21999	5.17607	5.34019	5.1385	5.23197	5.1385	5.08944	5.39249	5.48789
mmu_circRNA_33920	9.61907	9.75013	9.47117	9.9981	9.69354	9.7052	9.39165	9.94471
mmu_circRNA_21879	6.16866	6.39927	6.34761	6.29576	6.25855	6.47065	6.29116	6.06608
mmu_circRNA_22798	5.26273	5.23905	5.3556	5.15614	5.1385	5.39463	5.64204	5.55076
mmu_circRNA_37004	6.04438	6.151	6.37611	5.93883	5.88263	6.1861	6.26091	6.38585
mmu_circRNA_32067	7.81197	8.50407	8.26048	8.30606	8.17773	7.97154	7.80735	8.4941
mmu_circRNA_45489	4.71486	4.90906	4.7992	4.8551	4.86131	4.49862	4.87925	4.71829
mmu_circRNA_40599	6.94544	6.90763	7.11569	7.43123	7.44035	7.21492	6.98584	7.08613
mmu_circRNA_43218	5.75654	5.23905	5.51178	5.30874	5.71423	6.24197	6.2992	5.24857
mmu_circRNA_014135	6.30605	6.98797	6.61424	6.52551	6.151	5.6348	6.28018	6.35093
mmu_circRNA_40036	7.45481	7.6289	7.71403	7.64205	7.29748	7.28134	7.1966	7.71338
mmu_circRNA_31712	6.65194	7.12734	6.96722	7.29691	6.97154	6.66355	6.44811	6.79278
mmu_circRNA_26846	6.12669	6.24078	6.16866	6.31287	6.151	6.08612	6.14719	6.15733
mmu_circRNA_44565	4.69503	4.70197	4.71233	4.8121	4.78036	4.66789	4.71486	4.62575
mmu_circRNA_27953	7.54785	7.84156	6.77478	7.82893	7.29748	7.1357	7.16176	7.97441
mmu_circRNA_19017	9.29806	9.08364	9.2064	8.94233	9.31387	9.37795	9.32333	9.15371
mmu_circRNA_36731	6.18981	5.92331	6.02097	6.11243	6.32642	6.207	5.93515	5.60733
mmu_circRNA_42264	10.2169	10.0067	10.186	9.77956	10.2528	10.1508	10.3555	9.90091
mmu_circRNA_23730	4.95831	5.00325	4.99761	4.94958	4.99761	4.9163	5.08413	5.08678
mmu_circRNA_27588	10.1263	10.5424	10.339	10.5058	10.2065	10.4675	10.6414	10.7266
mmu_circRNA_38928	7.34485	6.8719	7.24436	7.13314	7.38855	7.39043	7.11308	6.94836
mmu_circRNA_26214	6.8719	6.51075	7.12217	6.75697	7.56081	7.36796	7.08014	6.90463
mmu_circRNA_28821	6.55745	6.02651	6.38585	5.7262	6.59151	6.207	6.27262	5.93368
mmu_circRNA_35259	8.01471	7.92109	7.80816	8.07915	8.10558	8.12347	7.80211	7.93073
mmu_circRNA_34546	6.39873	7.36632	7.09868	7.0546	6.68123	6.75404	6.74986	6.99788
mmu_circRNA_37432	7.04712	6.94031	6.82733	6.80493	7.11569	7.07948	7.18549	6.85096
mmu_circRNA_31968	8.99391	8.51224	9.07213	8.81157	8.89425	8.9796	8.39928	8.37653
mmu_circRNA_28741	9.68453	9.77592	9.7832	9.57979	9.73058	9.7656	9.87776	9.80014
mmu_circRNA_42391	8.64498	8.31345	8.90237	8.60779	8.66578	8.69653	8.06945	8.246
mmu_circRNA_37041	6.35974	5.85173	6.35589	5.97727	6.33426	6.35974	6.03065	5.78462
mmu_circRNA_017443	9.55423	8.90256	9.22859	8.7039	9.46173	8.84725	9.57825	8.3966
mmu_circRNA_26922	7.71981	8.05494	7.93221	7.83802	7.89633	7.69892	8.01367	8.02271
mmu_circRNA_34101	5.51573	5.30536	5.43681	5.54691	5.68824	5.64385	5.39249	5.32677
mmu_circRNA_43783	5.17607	5.48185	5.2766	5.41797	5.24857	5.08147	5.17607	5.55076
mmu_circRNA_43813	13.6014	12.5225	13.9239	13.4826	13.1363	13.2326	13.0069	13.0314
mmu_circRNA_41832	5.2766	4.90906	5.1385	5.09999	5.31102	5.23197	5.31776	4.8121
mmu_circRNA_34621	5.98155	6.25738	6.10851	6.2264	6.25855	6.28076	6.44811	6.0512
mmu_circRNA_36495	7.04199	7.20151	7.00702	7.09539	7.24019	7.03479	7.11958	7.24673
mmu_circRNA_016768	5.93368	5.98155	5.83919	5.80573	6.10065	6.38585	6.16741	6.27844
mmu_circRNA_20028	4.8675	4.97808	4.7446	4.90906	4.75131	4.71486	4.98912	4.97665
mmu_circRNA_41566	9.21227	9.15979	8.92203	9.10378	9.22053	9.36837	9.65396	8.74094
mmu_circRNA_41875	4.61842	4.61219	4.50909	4.8551	4.75131	4.42405	4.47604	4.66078
mmu_circRNA_43447	6.10524	5.85952	6.32473	6.14719	6.183	6.26208	6.3174	6.04438
mmu_circRNA_003161	13.5001	13.858	13.6562	13.5312	13.9024	13.858	13.9024	13.7345
mmu_circRNA_24276	7.82575	7.66799	7.75321	7.14847	7.99488	7.53284	7.56033	7.32586
mmu_circRNA_34900	4.76464	4.66078	4.68103	4.71486	4.86131	4.66789	4.66078	4.45564
mmu_circRNA_25010	6.59711	6.41573	6.29346	6.14719	6.60917	7.12412	7.26912	6.57836
mmu_circRNA_44683	7.14274	7.36057	7.15544	7.3715	7.00912	7.04097	7.35259	7.38478
mmu_circRNA_37157	6.98512	6.63752	7.32249	7.02028	6.73977	7.16741	6.98584	6.86457
mmu_circRNA_015727	7.14274	7.00772	6.73555	6.50878	6.82694	6.35974	6.61009	6.31287
mmu_circRNA_44006	6.46556	6.33426	6.49134	6.56032	6.30605	6.16238	6.38477	6.00561
mmu_circRNA_19365	5.30196	5.06833	5.31776	5.19563	5.38819	5.2766	5.30425	5.45129
mmu_circRNA_010480	8.04234	7.98246	7.85155	7.81658	7.76321	7.74672	7.98797	7.86998
mmu_circRNA_40659	6.67418	6.68035	6.72109	6.40885	6.47471	6.5058	6.51273	6.68211
mmu_circRNA_36806	6.49984	7.3191	6.92925	7.28019	6.88569	7.26385	6.96397	7.65999
mmu_circRNA_36518	6.57789	6.75822	6.38585	6.66622	6.62753	6.94177	7.11958	6.80493
mmu_circRNA_25712	5.51573	5.34019	4.99761	5.41797	5.34902	5.5812	5.37528	5.11026
mmu_circRNA_41007	9.02842	9.22151	8.73195	8.37761	8.997	9.42908	9.63288	9.25355
mmu_circRNA_19350	9.97334	10.207	9.93	10.0181	9.92805	9.7327	10.023	10.2277
mmu_circRNA_19064	7.05528	6.80493	6.81538	6.83249	7.0437	7.27495	7.52991	6.81738
mmu_circRNA_016827	9.46352	9.6101	9.35149	9.28345	9.33476	9.5577	9.82575	9.21249
mmu_circRNA_32761	6.10524	6.38585	5.99434	6.13441	5.81056	5.89934	6.10065	6.0512
mmu_circRNA_36254	7.15608	7.00772	7.2384	7.33315	7.28597	7.09077	7.05188	7.21553
mmu_circRNA_31340	7.16741	7.08812	7.04712	7.23541	7.33929	6.89708	6.78708	7.32023
mmu_circRNA_27598	6.3685	6.54785	6.18114	6.01121	6.45634	6.52893	6.81137	6.64835
mmu_circRNA_29716	7.82992	8.01715	7.68584	8.15908	7.72088	7.56295	7.10982	7.95237
mmu_circRNA_32222	5.93368	5.90236	5.99434	6.35093	5.85563	5.83604	6.33426	6.1972
mmu_circRNA_43698	7.21553	7.37883	7.48129	7.59058	7.33594	7.18239	7.13827	7.20609
mmu_circRNA_22143	5.4939	5.40105	5.61102	5.59246	5.46156	5.44509	5.21275	4.94958
mmu_circRNA_45756	8.03221	8.21036	8.13891	8.16176	7.99488	8.02514	7.89102	8.30092
mmu_circRNA_44117	5.68824	6.0848	5.77806	5.85329	5.88263	5.67241	5.91138	6.02996
mmu_circRNA_38745	8.50705	8.37205	8.3508	7.71037	7.65194	7.2258	7.4906	7.37721
mmu_circRNA_42345	5.75654	5.5098	5.52163	5.41797	5.78462	5.66355	5.66355	5.36219
mmu_circRNA_40810	5.57743	5.48185	5.47377	5.23197	5.44509	5.46156	5.64204	5.34902
mmu_circRNA_44720	6.2656	6.23481	6.14719	6.00139	6.17179	5.82335	6.09406	6.24673
mmu_circRNA_20321	5.23197	5.203	5.07102	5.21518	5.04694	4.9163	5.2462	5.21154
mmu_circRNA_32822	8.80625	9.03256	8.83477	9.28345	8.82127	8.88684	8.82257	8.97996
mmu_circRNA_25423	8.54966	8.64498	8.52037	8.93884	8.4239	8.37381	7.88417	8.6443
mmu_circRNA_36316	6.28539	6.51075	6.49134	6.49884	6.25855	6.28076	6.3685	6.55985
mmu_circRNA_42064	9.63288	9.8422	9.40101	10.0198	9.47066	9.46097	9.07247	9.86176
mmu_circRNA_017180	8.68967	8.90745	8.82724	8.64363	8.60107	8.72217	8.94855	8.81007
mmu_circRNA_32719	5.13337	5.09208	5.16606	5.12306	5.34902	5.14599	4.98912	5.04147
mmu_circRNA_41830	4.67399	4.61219	4.68103	4.8121	4.56468	4.49862	4.57228	4.61219
mmu_circRNA_37687	10.1805	10.525	10.2629	10.0803	9.95101	9.96249	10.4979	10.2973
mmu_circRNA_45536	6.0848	6.16615	6.14719	5.95418	5.98155	5.95999	5.91138	6.00561
mmu_circRNA_32403	8.53697	8.20365	8.47662	8.41653	8.51249	8.29059	7.9917	8.14847
mmu_circRNA_28889	4.7446	4.66078	4.41737	5.08147	4.61842	4.49862	4.61842	4.55449
mmu_circRNA_40061	5.08413	5.11026	4.76464	5.23197	4.86131	4.9163	4.8217	5.06833
mmu_circRNA_42955	7.2258	6.84705	7.9885	7.19537	7.2258	7.78831	7.98797	7.89633
mmu_circRNA_018301	9.51348	9.36222	9.52332	8.35438	9.07431	8.62958	9.32741	9.09638
mmu_circRNA_45592	7.09407	7.04984	7.53113	7.23541	7.86805	7.52991	7.43619	7.37721
mmu_circRNA_26042	6.37828	6.4294	6.30149	5.85329	6.35093	6.16238	6.43982	6.04438
mmu_circRNA_29925	5.59059	6.15733	5.89329	6.09142	5.85563	5.79927	5.83446	6.38585
mmu_circRNA_39145	6.05255	6.02651	6.45326	6.21916	5.97153	6.17366	6.00982	6.15733
mmu_circRNA_010498	9.33832	8.34845	9.11081	9.02842	9.12242	9.25606	8.57033	8.13185
mmu_circRNA_015216	7.17804	7.97978	7.39606	7.74987	8.18766	8.79847	8.8009	8.2381
mmu_circRNA_39461	5.08413	5.30536	5.1385	5.30874	5.04694	5.14599	4.98912	5.32677
mmu_circRNA_24769	5.24382	5.36547	5.07102	5.54691	4.97522	4.98664	5.04966	5.21154
mmu_circRNA_22699	5.10764	5.04147	5.1385	5.19563	5.1385	5.08147	5.04147	5.04147
mmu_circRNA_30292	4.64028	4.94958	4.7992	4.7446	4.8121	4.8675	4.61842	4.86131
mmu_circRNA_25574	4.91205	5.08147	4.7992	5.21518	5.09472	5.08944	4.95831	5.13594
mmu_circRNA_27372	5.97153	6.07413	6.05798	5.88721	5.71423	5.75153	5.55843	6.11763
mmu_circRNA_34123	7.19967	7.32361	7.22158	6.60547	7.54303	7.32446	7.65374	7.26444
mmu_circRNA_43912	6.83446	6.9837	6.79115	6.86495	6.90763	6.88493	7.06844	6.91587
mmu_circRNA_28374	8.36263	8.19491	8.12137	8.12299	8.27306	8.3548	8.42285	8.1926
mmu_circRNA_44269	5.89329	6.16615	6.18114	6.11243	6.00561	6.16238	6.00982	6.16741
mmu_circRNA_22071	6.75404	6.4419	6.56319	6.58917	6.7756	6.99045	7.17617	6.49984
mmu_circRNA_39029	9.17383	9.24926	9.1296	9.42967	9.04354	9.04661	8.69935	9.12654
mmu_circRNA_36554	7.64069	7.90801	7.70347	7.40673	7.69957	7.76279	7.7039	8.00983
mmu_circRNA_38691	5.60733	5.203	5.4939	5.51966	5.46156	5.61287	5.47072	5.24857
mmu_circRNA_38580	5.84548	5.85173	5.79278	5.69695	6.06608	5.95999	5.82256	5.85952
mmu_circRNA_016772	7.93221	7.86978	8.04097	8.22641	8.04063	8.42836	8.35604	8.12767
mmu_circRNA_41316	5.35999	5.38819	4.94958	5.30874	5.27202	5.3468	5.48386	5.08678
mmu_circRNA_40480	5.04147	5.1385	5.2766	5.27202	4.90906	4.77456	4.98912	5.24857
mmu_circRNA_34356	5.68824	5.52163	5.69435	5.41797	5.65284	5.66355	5.6733	5.39463
mmu_circRNA_19622	5.08413	5.00325	4.99761	4.94958	5.18354	4.98664	5.19329	5.21154
mmu_circRNA_36883	6.24673	5.64204	5.89329	5.92924	6.0768	6.29805	6.13056	5.70216
mmu_circRNA_39877	6.51174	6.81297	6.40726	6.85953	6.48078	6.41573	6.85797	6.90463
mmu_circRNA_003187	8.93378	9.19606	9.01559	9.05706	9.04729	8.8394	8.9142	8.89007
mmu_circRNA_33808	6.53235	6.95018	6.647	6.53624	6.54881	6.83446	7.20334	6.88531
mmu_circRNA_36643	6.72451	6.74146	6.61424	6.84587	6.8719	6.74062	6.96397	6.41679
mmu_circRNA_40691	5.77312	5.4939	5.41797	5.69695	5.78462	6.05255	5.93515	5.48789
mmu_circRNA_26894	4.90003	4.70197	4.8217	4.69503	5.27202	4.71486	4.76464	4.69154
mmu_circRNA_37226	10.1357	10.0247	9.78749	10.0075	10.1025	10.6025	10.6688	10.252
mmu_circRNA_35026	7.60871	7.79197	7.34485	8.597	7.63617	8.12573	8.07179	8.34914
mmu_circRNA_43276	7.86166	7.92592	8.2854	8.01715	7.74041	8.09572	7.83506	8.41653
mmu_circRNA_21833	6.40619	6.06203	6.19228	6.21916	5.91138	5.78298	5.60733	5.74482
mmu_circRNA_35278	5.3468	5.64204	5.37528	5.28356	5.4939	5.55076	5.88416	5.41377
mmu_circRNA_21844	5.6671	5.54691	5.34019	5.64204	5.27202	5.29049	5.34019	5.72961
mmu_circRNA_23094	6.4833	6.5058	6.14719	6.06877	6.19474	6.01888	6.4189	6.1972
mmu_circRNA_22284	7.99205	8.08215	8.10689	8.02514	7.89102	7.66888	8.15482	8.0007
mmu_circRNA_34398	6.46556	6.63752	5.82335	6.75697	6.43774	6.53915	6.69522	6.80493
mmu_circRNA_34723	5.17607	5.21761	4.94958	4.90906	4.86131	5.00325	4.90906	5.17607
mmu_circRNA_21098	6.68211	6.68386	6.32473	6.27844	6.38747	6.3685	6.54881	6.71681
mmu_circRNA_26521	6.15733	6.19598	5.57743	6.02651	5.99292	6.151	6.14719	6.07279
mmu_circRNA_32218	10.2453	10.4492	9.92805	10.6486	10.1611	10.1554	9.80594	10.553
mmu_circRNA_006620	8.34457	8.41653	8.17913	8.23302	8.4926	8.29059	8.45275	8.27845
mmu_circRNA_004058	9.99347	10.0908	9.96623	9.53649	10.0024	10.1811	10.4214	10.0312
mmu_circRNA_19056	7.62159	7.60269	7.72494	7.72579	7.56605	7.48733	6.95201	7.21249
mmu_circRNA_20866	6.20944	6.21309	6.03341	6.04711	6.13762	6.236	6.20395	6.18981
mmu_circRNA_19231	7.91513	7.76279	7.82853	7.75363	7.98939	8.21325	8.56843	7.79685
mmu_circRNA_42590	5.2766	5.54691	5.25331	5.17607	5.29049	5.32677	5.13594	5.45129
mmu_circRNA_45832	7.02997	7.6289	7.29404	7.29691	7.24673	7.16239	7.40673	7.67948
mmu_circRNA_36663	5.26273	5.23905	5.25331	5.1385	5.18354	5.25331	5.3556	5.24857
mmu_circRNA_20885	6.56319	6.21309	6.80654	6.3772	6.62296	6.75404	6.23361	6.15733
mmu_circRNA_22135	8.33455	8.26532	8.52784	8.3454	8.29318	8.28627	8.30435	8.246
mmu_circRNA_24972	6.49984	6.0512	6.40726	6.00139	6.47471	6.52893	6.07279	6.11763
mmu_circRNA_32697	10.3038	10.0977	10.7747	10.5916	10.4338	10.4574	9.85905	10.2589
mmu_circRNA_26394	10.5887	10.539	10.7575	10.8825	10.4608	10.3975	9.90039	10.5506
mmu_circRNA_22378	6.69609	6.21309	6.65642	6.3685	6.64925	6.66799	6.53721	6.31287
mmu_circRNA_27840	6.06608	6.35093	7.6416	5.91138	6.183	7.64114	8.03239	7.58355
mmu_circRNA_44553	7.53478	7.75363	7.60316	7.45789	8.00492	7.87459	8.23691	7.87382
mmu_circRNA_34186	5.71509	5.65104	5.66355	5.61102	5.31102	5.44509	5.57743	5.70216
mmu_circRNA_42459	10.9217	11.1879	11.1609	10.9955	10.6036	11.0005	11.3341	11.3889
mmu_circRNA_19534	8.52613	8.10558	8.55363	8.38882	8.48934	8.40088	8.04388	8.12767
mmu_circRNA_28628	6.47471	6.151	6.56319	6.06877	6.97154	6.82256	6.97477	5.98298
mmu_circRNA_004010	7.36249	6.96397	7.56629	7.14465	7.18673	7.74987	7.5565	7.62296
mmu_circRNA_25355	5.81937	5.62021	5.67595	5.75153	5.52359	5.66355	5.30425	5.60733
mmu_circRNA_28285	7.19967	7.18549	6.59758	7.19537	7.10394	7.05052	6.87344	7.19537
mmu_circRNA_38328	9.76539	9.18433	10.0615	9.59549	9.82764	10.046	9.75238	9.49847
mmu_circRNA_013998	9.61218	9.27598	9.58414	9.42633	9.73772	9.86626	9.81958	9.11211
mmu_circRNA_22698	6.10524	5.72961	5.80573	5.76486	5.88263	5.86262	6.06608	5.83604
mmu_circRNA_34136	8.1437	8.87075	8.48658	8.67088	8.4862	8.57837	8.85837	9.10591
mmu_circRNA_42560	6.1972	6.48683	5.86572	5.95418	6.10065	6.02927	5.82256	6.02996
mmu_circRNA_42262	7.52649	7.19475	7.38478	7.29059	7.62273	7.61517	7.61471	7.20609
mmu_circRNA_22203	7.17804	6.79522	6.82733	6.8719	7.0396	6.84234	7.13827	6.90763
mmu_circRNA_43448	6.38693	6.47268	6.21552	6.43982	6.60917	6.61102	6.65284	6.68211
mmu_circRNA_27255	5.77312	5.72961	5.74818	5.67947	6.0768	5.72791	5.93515	5.95999
mmu_circRNA_27668	5.17607	5.2766	5.07102	5.30874	5.38819	5.51573	5.60733	5.37958
mmu_circRNA_012270	7.91158	7.75363	7.70347	7.69283	7.90689	8.0007	8.17305	7.67065
mmu_circRNA_38030	5.71509	5.64204	5.67595	5.57932	5.54691	5.75153	5.95999	5.50386
mmu_circRNA_42527	7.12217	7.33231	7.43254	7.30663	7.09737	7.59292	7.47065	7.66355
mmu_circRNA_31430	5.47983	5.30536	5.43681	5.30874	5.59059	5.89934	6.00982	5.31102
mmu_circRNA_22864	5.89329	5.92331	6.07145	5.85329	6.183	6.1861	6.14719	6.0512
mmu_circRNA_41434	7.59712	7.2258	7.24792	7.19537	7.75405	7.75363	7.75447	7.12734
mmu_circRNA_45000	9.72819	10.0731	9.89898	9.82436	9.53533	9.51274	9.72622	9.81208
mmu_circRNA_27412	6.07279	5.75404	6.12152	5.8811	6.25855	6.207	5.80573	5.70216
mmu_circRNA_36536	6.78135	6.71595	6.65642	6.75697	6.79603	6.66799	6.76403	6.55985
mmu_circRNA_32570	4.59111	4.70197	4.48133	4.56468	4.75131	4.7992	4.68454	4.61219
mmu_circRNA_28634	8.51249	8.39954	8.66178	8.58355	8.76777	8.59432	8.26503	8.37653
mmu_circRNA_34196	6.2656	6.10065	6.12152	6.3685	6.40407	6.41573	6.39873	6.20883
mmu_circRNA_19476	8.58778	8.47915	8.78074	8.74199	8.51631	8.45943	8.24317	8.23197
mmu_circRNA_24036	7.35259	7.27466	7.62205	7.23959	7.36358	7.28626	7.22219	7.26971
mmu_circRNA_26185	8.51816	8.46314	8.42495	8.47738	8.34873	8.3837	8.4341	8.46276
mmu_circRNA_009557	8.12509	7.73216	7.76196	7.62821	8.09209	7.82932	7.98067	7.67065
mmu_circRNA_21609	7.32867	7.47598	7.74714	7.55506	7.47826	7.18611	6.93737	7.22279
mmu_circRNA_008959	9.92184	9.85384	10.0663	10.4255	10.0996	10.3606	10.3699	10.042
mmu_circRNA_18999	5.44509	5.4939	5.37528	5.35999	5.18354	4.94958	5.17607	5.42428
mmu_circRNA_32666	6.24673	6.10065	6.65642	6.15733	6.0768	6.16238	6.33426	6.15733
mmu_circRNA_36815	5.21518	4.9324	5.18712	4.8551	4.92648	5.14599	5.15614	4.94958
mmu_circRNA_30573	8.14847	8.99806	8.29059	8.22083	8.44061	8.21583	7.9917	8.65419
mmu_circRNA_44680	6.1972	6.09538	6.00631	6.06877	6.21795	6.16238	6.50878	6.11763
mmu_circRNA_24896	6.60963	6.28423	6.3685	6.56032	6.47471	6.41573	6.34429	6.13698
mmu_circRNA_35313	5.51573	5.34019	5.21518	5.3468	5.38819	5.41797	5.39249	5.27202
mmu_circRNA_32858	5.81937	5.5098	5.86572	5.65104	5.95999	6.02927	6.00069	5.48789
mmu_circRNA_39605	7.04199	7.25561	7.06069	7.27029	7.04916	7.03479	7.21431	7.37721
mmu_circRNA_34458	5.90537	5.90236	5.94689	6.06877	6.17179	6.1861	6.1861	5.82335
mmu_circRNA_23794	6.72451	6.89708	6.79887	6.93442	6.41995	6.62113	6.56509	7.07681
mmu_circRNA_20181	6.74693	6.65642	6.75154	6.31287	6.7756	6.91997	7.02201	6.79806
mmu_circRNA_30190	8.30947	8.26327	8.80625	8.50903	8.21856	8.24079	8.32502	8.50494
mmu_circRNA_35631	5.89329	5.68824	5.82335	5.70907	5.88263	5.72791	6.26091	5.75571
mmu_circRNA_34251	7.54785	7.46505	7.67397	7.31571	7.3253	7.36249	7.8692	7.37721
mmu_circRNA_41448	5.91138	6.00561	5.94689	5.91138	6.00561	6.01888	5.91138	5.50386
mmu_circRNA_41572	5.7944	5.81056	6.02097	5.81537	6.00561	6.04438	5.82256	6.00561
mmu_circRNA_37172	5.13337	4.86596	4.94958	5.01724	5.27202	5.37958	5.2462	4.83057
mmu_circRNA_44988	5.88263	5.47174	5.80573	5.66887	5.72961	5.95999	5.94689	5.45129
mmu_circRNA_000233	8.93037	9.02219	9.08895	9.02842	9.18037	9.01227	8.95183	9.02929
mmu_circRNA_41296	7.58965	8.13603	8.01715	8.03032	8.19598	8.783	8.31033	8.32277
mmu_circRNA_33858	6.45223	6.54206	6.3685	6.21916	6.40407	6.57364	6.72961	6.48683
mmu_circRNA_45414	7.4584	7.46505	7.74104	7.6733	7.74735	7.38505	7.21431	7.37721
mmu_circRNA_36681	6.64114	6.48683	6.26091	6.53624	6.81217	6.82892	6.88493	6.47674
mmu_circRNA_25734	6.8013	6.63117	7.26091	6.77396	7.12217	7.14146	7.15291	6.81738
mmu_circRNA_000477	7.16741	7.23959	7.09407	7.17804	7.15544	7.38073	7.47065	7.04302
mmu_circRNA_29054	6.00139	5.93368	6.07145	6.12152	5.93515	6.04438	5.77312	5.93368
mmu_circRNA_19422	5.41588	5.41797	5.4939	5.35999	5.4939	5.3468	5.37528	5.45129
mmu_circRNA_31362	5.7944	5.47174	5.64204	5.75153	5.42428	5.41797	5.13594	5.39463
mmu_circRNA_35130	7.87901	7.67132	7.70347	7.83802	7.76321	7.80332	7.86689	7.4294
mmu_circRNA_35991	7.96722	7.80916	7.48934	7.7578	7.98263	8.07614	7.81017	7.80049
mmu_circRNA_005508	7.39339	7.05934	7.27379	7.18487	7.33929	7.29748	7.28511	7.17492
mmu_circRNA_25424	7.91513	7.63617	7.70347	7.57127	7.91326	7.73259	7.63026	7.4737
mmu_circRNA_24380	5.91138	6.06203	5.89329	6.12152	5.68824	5.55076	5.6348	5.64204
mmu_circRNA_24244	7.49535	7.5063	7.55985	7.46199	7.17804	7.47015	7.69783	7.64114
mmu_circRNA_44160	5.89329	5.99999	5.80573	6.11243	5.9248	5.66355	5.52359	5.77312
mmu_circRNA_45591	4.91205	4.8121	4.85354	4.8551	4.92648	4.9163	4.98912	4.71829
mmu_circRNA_40647	9.0372	9.15569	9.32333	9.23392	9.49198	9.44372	9.26635	9.33811
mmu_circRNA_36790	8.13747	8.08613	8.01715	8.18951	7.96506	8.33985	8.59362	8.18332
mmu_circRNA_22898	7.49884	7.00351	7.26091	7.10066	7.43306	7.66888	7.23541	6.74146
mmu_circRNA_001406	9.76394	9.83467	9.97334	10.1731	10.095	10.4255	10.5378	10.2493
mmu_circRNA_19434	8.4239	8.33133	8.32979	8.09275	8.66189	8.31713	8.3899	8.23586
mmu_circRNA_33502	5.42638	5.37958	5.80573	5.45129	5.74482	5.80975	5.91138	5.32677
mmu_circRNA_36330	8.95665	9.10427	8.87623	9.08181	8.88703	8.8814	9.02773	8.87757
mmu_circRNA_27253	6.64114	6.90463	6.75822	7.04848	6.64925	6.56366	6.39873	7.09407
mmu_circRNA_24911	8.78647	8.55435	8.82237	8.7402	9.08928	9.13827	9.15616	8.31146
mmu_circRNA_30139	4.99761	4.97808	4.99761	5.09999	5.18354	5.04966	4.93829	5.04147
mmu_circRNA_32775	8.50903	8.68672	8.37341	7.94635	7.94068	8.1325	8.17024	8.24153
mmu_circRNA_39133	6.05255	5.83919	5.74818	5.92924	5.77312	6.02927	6.07279	5.77312
mmu_circRNA_38737	8.55746	8.82018	8.48079	8.4419	8.60351	8.62445	8.91513	8.70044
mmu_circRNA_35625	7.91158	7.30378	7.60316	7.42101	6.70821	7.16741	7.7181	7.4294
mmu_circRNA_35548	5.57743	5.60177	5.37528	5.51966	5.24857	5.37958	5.41797	5.36219
mmu_circRNA_26149	5.08413	5.2766	5.04147	5.08147	5.27202	5.14599	5.45129	5.02801
mmu_circRNA_25065	5.86881	5.65104	5.70907	5.51966	5.64204	5.95999	6.26091	5.78462
mmu_circRNA_44994	4.67399	4.49862	4.85354	4.50115	4.41861	4.68454	4.8217	4.69154
mmu_circRNA_006765	10.7497	11.139	10.7927	10.444	10.7148	10.4979	11.1791	10.6688
mmu_circRNA_40796	5.68824	5.41797	5.77806	5.7797	5.83919	5.78298	5.54691	5.32677
mmu_circRNA_013212	6.63662	6.82853	7.17804	6.97333	6.85797	7.59292	6.90463	6.87228
mmu_circRNA_26626	5.7944	5.85952	6.02097	6.09142	6.151	6.236	6.24078	6.23959
mmu_circRNA_25112	5.72961	5.97153	5.47377	5.85329	5.77312	5.93515	5.95999	5.68824
mmu_circRNA_40075	8.51644	8.21234	8.31401	8.597	8.3864	8.49835	8.0384	8.14752
mmu_circRNA_30268	5.51573	5.61287	5.70907	5.76486	5.57743	5.75153	5.75654	5.75571
mmu_circRNA_39421	8.25694	8.52821	8.24466	8.66467	8.04063	8.10279	8.09539	8.41653
mmu_circRNA_001751	5.86881	5.90236	5.86572	6.00139	5.86726	5.86262	5.75654	5.94689
mmu_circRNA_43929	6.10524	6.36248	6.03341	5.95418	6.09142	6.25502	6.58025	6.50878
mmu_circRNA_40803	7.71981	7.21249	7.04712	7.2258	7.12734	7.50283	7.8572	7.18549
mmu_circRNA_006216	14.0361	14.305	14.0361	13.9239	13.9897	13.6973	13.9547	14.1855
mmu_circRNA_24816	7.17367	7.33594	7.21492	7.38801	7.11243	7.04439	6.80493	7.05595
mmu_circRNA_28134	5.19563	5.12822	5.21518	5.15614	5.09472	5.11026	5.15614	5.21154
mmu_circRNA_009487	7.31514	7.50977	7.45943	7.61654	7.27612	7.28134	7.66888	7.63231
mmu_circRNA_27925	7.31514	7.56081	6.96722	7.49835	7.16804	7.0681	6.93737	7.60084
mmu_circRNA_21607	6.12669	6.01749	6.05798	6.23839	5.95999	6.09538	5.9844	6.15733
mmu_circRNA_31993	6.0848	6.2252	5.95999	6.09142	6.16112	6.08612	6.2992	6.28423
mmu_circRNA_34361	7.75279	7.63617	7.59339	7.6515	7.45584	7.69892	8.06407	7.57364
mmu_circRNA_19163	9.09309	8.82694	9.14689	9.13731	9.07998	8.93018	8.81288	8.93829
mmu_circRNA_43430	9.2246	9.10427	9.80675	9.3253	9.08655	9.10099	8.98459	9.16176
mmu_circRNA_21074	7.11308	6.51075	6.55362	6.40194	6.92703	6.84234	6.93737	6.31287
mmu_circRNA_36115	7.67087	7.42259	7.30776	7.47674	7.72088	8.11439	7.56819	7.95964
mmu_circRNA_28911	5.41588	5.18354	5.89329	5.30874	5.1385	5.25331	5.3556	5.24857
mmu_circRNA_28232	5.71509	6.01749	5.61102	5.61102	5.74482	5.19329	5.60733	5.5353
mmu_circRNA_010314	11.2723	11.2908	11.3058	11.484	11.1825	11.5486	11.7188	11.2038
mmu_circRNA_008349	7.62159	7.81257	7.69043	7.55985	7.45584	7.43228	7.61148	8.0495
mmu_circRNA_000081	7.3052	7.56557	7.58073	7.25561	7.56081	7.36249	7.40673	6.99788
mmu_circRNA_22013	5.60733	5.85952	5.97153	5.57932	5.91138	5.86262	6.09406	5.88263
mmu_circRNA_25826	6.66622	6.75404	6.72109	6.93442	6.40407	6.63888	6.63752	6.88531
mmu_circRNA_010770	7.80574	7.82932	7.71403	7.45789	7.83051	7.68693	7.6443	7.69913
mmu_circRNA_28207	4.91205	4.94958	4.68103	5.08147	5.02801	5.11026	5.08413	5.21154
mmu_circRNA_24184	5.77312	6.01749	5.64204	5.66887	5.64204	5.61287	6.10065	5.90688
mmu_circRNA_45011	6.00139	6.68386	6.02097	6.06877	6.11503	6.11763	6.32754	6.567
mmu_circRNA_28231	6.58307	7.03548	6.75154	6.91363	6.47471	6.46249	6.26091	7.00386
mmu_circRNA_36746	6.43878	6.28423	6.63843	6.17429	6.46556	6.76569	6.73893	6.64835
mmu_circRNA_25200	5.31102	5.70907	5.41797	5.30874	5.65284	5.55076	5.85952	5.83604
mmu_circRNA_35850	6.31457	5.94981	6.10851	5.69695	6.2366	5.93515	6.03065	5.99858
mmu_circRNA_23064	5.3468	5.45951	5.61102	5.39463	5.40744	5.19329	5.04147	5.43889
mmu_circRNA_28417	9.23347	9.16773	9.01907	9.23002	9.19291	9.87872	9.97495	8.96271
mmu_circRNA_40570	5.60733	6.32754	5.88263	6.58917	6.25855	6.28076	5.9844	6.5406
mmu_circRNA_41436	7.51668	6.77643	7.76196	7.37721	7.50581	7.81177	7.29174	7.10394
mmu_circRNA_003909	11.0242	11.441	10.949	10.8582	10.9118	10.8941	11.1071	11.4275
mmu_circRNA_25942	5.10764	4.67399	4.56215	4.82422	4.94958	5.19329	4.87925	4.94958
mmu_circRNA_43379	4.8185	4.85198	4.99761	5.04147	4.94958	5.14599	4.87925	5.19083
mmu_circRNA_006367	5.17607	5.23905	5.1385	4.99479	5.18354	5.3468	5.3556	5.15361
mmu_circRNA_18986	7.36249	7.56081	7.52209	7.14465	7.44035	7.47015	7.70022	7.21553
mmu_circRNA_018701	7.50928	7.69218	7.58777	7.2131	7.44759	7.82615	7.87113	7.88569
mmu_circRNA_29695	5.98155	5.47174	5.97153	5.66887	6.19474	6.09538	5.91138	5.36219
mmu_circRNA_30572	6.79522	7.5063	6.73555	6.61929	7.09011	7.00632	6.90463	6.87228
mmu_circRNA_44781	6.73724	6.37611	6.33426	6.23839	6.75404	6.49184	6.72451	6.1799
mmu_circRNA_38901	4.4474	4.62575	4.68103	4.56468	4.56468	4.56468	4.57228	4.45564
mmu_circRNA_41806	4.8675	5.11026	4.94958	4.8551	5.04694	5.08147	4.93829	4.94958
mmu_circRNA_002858	4.71486	4.72512	4.8217	4.50115	4.38321	5.00325	4.87925	4.75466
mmu_circRNA_015316	5.35999	5.66887	5.51178	5.45129	5.203	5.37958	5.34019	5.59059
mmu_circRNA_39795	11.0828	11.4708	11.1956	10.898	10.9234	10.8735	11.2219	11.2589
mmu_circRNA_36575	7.35259	7.1357	7.08812	7.10066	7.03273	7.0021	7.20334	7.11504
mmu_circRNA_39536	6.51864	6.34539	6.14719	6.49084	6.2366	6.26208	6.28018	6.4584
mmu_circRNA_45432	5.64204	5.75404	5.3556	5.57932	5.42428	5.55076	5.6733	5.98298
mmu_circRNA_29910	5.93368	6.35093	5.94689	5.95418	6.3685	6.16238	6.13056	6.15733
mmu_circRNA_24177	4.61842	4.66078	4.7992	4.67399	4.68454	4.66789	4.47604	4.75466
mmu_circRNA_37550	5.51573	5.75404	5.80573	5.65104	5.31102	5.47983	5.64204	5.57838
[truncated: 12,120 more rows]
