# Supplementary material for: Possible epigenetic regulatory effect of dysregulated circular RNAs in Alzheimer’s disease model
Source: Sci Rep. 2019 Aug 16;9:11956. doi: 10.1038/s41598-019-48471-z (PMC6697677; doi:10.1038/s41598-019-48471-z)
Supplement: Supplementary file 4 — Dataset 4 [file 41598_2019_48471_MOESM4_ESM.xlsx]

## Sheet: Sheet1
Gene Name	Sequence(5’ to 3’)	Tm(°C)	Length of product(bp)
GAPDH(MOUSE)	Forward:5’ CACTGAGCAAGAGAGGCCCTAT 3'	60	144
	Reverse:5’ GCAGCGAACTTTATTGATGGTATT 3’
mmu_circRNA_008816	Forward:5’ ACGCTACCGCAGAGAGATGTT 3'	60	76
	Reverse:5’ GCTTTCGGGAGTGGCTTGA 3’
mmu_circRNA_22066	Forward:5’ GGATGATAATTGGGCTGAAGG 3'	60	85
	Reverse:5’ GGGAAGCTGGGATAGAGTCTC 3’
mmu_circRNA_001769	Forward:5’ GTCTTTGGCACTCATCTCATG 3'	60	98
	Reverse:5’ CATTGACTGGAAATCTTCTTGG 3’
mmu_circRNA_28972	Forward:5’ AGGGTATCCAAGAACAAAAAGGT 3'	60	83
	Reverse:5’ TAAAAAGCAGCACATTGTGGG 3’
mmu_circRNA_34884	Forward:5’ ATATGGATCTTATGCCGGGAA 3'	60	121
	Reverse:5’ TGAGGAGGTAGACGACTATTTGC 3’
mmu_circRNA_45982	Forward:5’ GTCACCAGCGGAAGCACAT 3'	60	93
	Reverse:5’ TTCGTTGCTGAATGATTTCAAT 3’
Gene Name	Sequence(5’ to 3’)	Tm(°C)	Length of product(bp)
GAPDH(MOUSE)	Forward:5’ CACTGAGCAAGAGAGGCCCTAT 3'	60	144
	Reverse:5’ GCAGCGAACTTTATTGATGGTATT 3’
Athl1	Forward:5’ ACTTCCACCCTGAGTTTGATG 3'	60	118
	Reverse:5’ AAGTTTTTCCTTCGGATGTCA 3’
Ccl4	Forward:5’ CTTCTGTGCTCCAGGGTTCTC 3'	60	118
	Reverse:5’ GCTGGTCTCATAGTAATCCATCAC 3’
Cst7	Forward:5’ TGCCTAACTTCTGACACCCAT 3'	60	146
	Reverse:5’ AACTTTTCCACACTGTGCCTG 3’
Itgax	Forward:5’ TTTGTTTCTTGTCTTGGCTTCA 3'	60	154
	Reverse:5’ CACCTATTTGGTTAGTGGCTTT 3’
