# Supplementary material for: Possible epigenetic regulatory effect of dysregulated circular RNAs in Alzheimer’s disease model
Source: Sci Rep. 2019 Aug 16;9:11956. doi: 10.1038/s41598-019-48471-z (PMC6697677; doi:10.1038/s41598-019-48471-z)
Supplement: Supplementary file 5 — Dataset 5 [file 41598_2019_48471_MOESM5_ESM.xlsx]

## Sheet: circRNA
Sample ID	Conc. Of Housekeeping gene ( GAPDH )	Conc. Of Target gene (mmu_circRNA_008816)	Relative amount (Target gene/HK gene)
Con-12M-1	11700	0.383	3.27e-05
Con-12M-2	10800	0.618	5.73e-05
TG-12M-1	9460	0.41	4.33e-05
TG-12M-2	8870	0.337	3.8e-05
Sample ID	Conc. Of Housekeeping gene ( GAPDH )	Conc. Of Target gene (mmu_circRNA_22066)	Relative amount (Target gene/HK gene)
Con-7M-1	9370	3.21	0.000343
Con-7M-2	10900	3.46	0.000316
TG-7M-1	11000	0.919	8.35e-05
TG-7M-2	10400	0.704	6.77e-05
Sample ID	Conc. Of Housekeeping gene ( GAPDH )	Conc. Of Target gene (mmu_circRNA_001769)	Relative amount (Target gene/HK gene)
Con-7M-1	9370	0.0437	4.67e-06
Con-7M-2	10900	0.0313	2.86e-06
TG-7M-1	11000	0.0197	1.79e-06
TG-7M-2	10400	0.0145	1.39e-06
Sample ID	Conc. Of Housekeeping gene ( GAPDH )	Conc. Of Target gene (mmu_circRNA_28972)	Relative amount (Target gene/HK gene)
Con-7M-1	9370	0.308	3.28e-05
Con-7M-2	10900	0.2	1.83e-05
TG-7M-1	11000	3.15	0.000286
TG-7M-2	10400	2.82	0.000271
Sample ID	Conc. Of Housekeeping gene ( GAPDH )	Conc. Of Target gene (mmu_circRNA_34884)	Relative amount (Target gene/HK gene)
Con-12M-1	11700	0.535	4.57e-05
Con-12M-2	10800	0.372	3.45e-05
TG-12M-1	9460	0.198	2.09e-05
TG-12M-2	8870	0.273	3.08e-05
Sample ID	Conc. Of Housekeeping gene ( GAPDH )	Conc. Of Target gene (mmu_circRNA_45982)	Relative amount (Target gene/HK gene)
Con-12M-1	11700	0.478	4.08e-05
Con-12M-2	10800	0.302	2.8e-05
TG-12M-1	9460	1.12	0.000119
TG-12M-2	8870	0.844	9.52e-05

## Sheet: mRNA
Sample ID	Conc. Of Housekeeping gene ( GAPDH )	Conc. Of Target gene (Athl1)	Relative amount (Target gene/HK gene)
Con-12M-1	11700	20.4	0.00174
Con-12M-2	10800	20.5	0.0019
TG-12M-1	9460	23.9	0.00253
TG-12M-2	8870	28.6	0.00322
Sample ID	Conc. Of Housekeeping gene ( GAPDH )	Conc. Of Target gene (Ccl4)	Relative amount (Target gene/HK gene)
Con-7M-1	9370	0.756	8.07e-05
Con-7M-2	10900	0.507	4.63e-05
TG-7M-1	11000	27.7	0.00252
TG-7M-2	10400	13.4	0.00129
Sample ID	Conc. Of Housekeeping gene ( GAPDH )	Conc. Of Target gene (Cst7)	Relative amount (Target gene/HK gene)
Con-12M-1	11700	4.68	0.000399
Con-12M-2	10800	2.34	0.000217
TG-12M-1	9460	217	0.023
TG-12M-2	8870	330	0.0372
Con-7M-1	9370	2.01	0.000215
Con-7M-2	10900	1.8	0.000165
TG-7M-1	11000	234	0.0213
TG-7M-2	10400	103	0.0099
Sample ID	Conc. Of Housekeeping gene ( GAPDH )	Conc. Of Target gene (Itgax)	Relative amount (Target gene/HK gene)
Con-12M-1	11700	0.999	8.52e-05
Con-12M-2	10800	1.73	0.000161
TG-12M-1	9460	60.6	0.0064
TG-12M-2	8870	107	0.0121
Con-7M-1	9370	0.814	8.69e-05
Con-7M-2	10900	1.04	9.49e-05
TG-7M-1	11000	34.6	0.00315
TG-7M-2	10400	32	0.00308
