# Supplementary material for: Possible epigenetic regulatory effect of dysregulated circular RNAs in Alzheimer’s disease model
Source: Sci Rep. 2019 Aug 16;9:11956. doi: 10.1038/s41598-019-48471-z (PMC6697677; doi:10.1038/s41598-019-48471-z)
Supplement: Supplementary file 6 — Dataset 6 [file 41598_2019_48471_MOESM6_ESM.xlsx]

## Sheet: 12M_Upregulated_circRNAnetwork
Upstream RNA	Downstream target RNA
mmu_circRNA_46224	mmu-miR-677-5p
mmu_circRNA_012412	mmu-let-7i-3p
mmu_circRNA_012412	mmu-miR-31-5p
mmu-miR-31-5p	Cd28
mmu-miR-677-5p	Cd28
mmu-miR-31-5p	Inpp5d
mmu-let-7i-3p	Asb1
mmu-miR-31-5p	Asb1
mmu-miR-31-5p	Cd48
mmu-let-7i-3p	Wipf1
mmu-miR-677-5p	Cdk14
mmu-miR-31-5p	Cdk14
mmu-miR-31-5p	G3bp2
mmu-let-7i-3p	Lamp2
mmu-miR-31-5p	Lamp2
mmu-miR-677-5p	Slc4a5
mmu-miR-677-5p	Ikzf1
mmu-miR-677-5p	Csf2rb2
mmu-miR-677-5p	Lgmn
mmu-miR-677-5p	Myo1f
mmu-miR-677-5p	Mylip
mmu-miR-677-5p	Lbp
mmu-miR-677-5p	Apbb1ip
mmu-miR-677-5p	Tnfsf8
mmu-let-7i-3p	Mpeg1
mmu-let-7i-3p	Eml3
mmu-miR-31-5p	Rab19
mmu-miR-31-5p	Ikzf1

## Sheet: 12M_Downregulated_circRNAnetwor
Upstream RNA	Downstream target RNA
mmu_circRNA_37345	mmu-miR-335-3p
mmu_circRNA_45069	mmu-miR-125a-3p
mmu_circRNA_35843	mmu-miR-300-5p
mmu-miR-300-5p	Duox1
mmu-miR-125a-3p	Oaf
mmu-miR-125a-3p	Lifr
mmu-miR-125a-3p	Prm1
mmu-miR-125a-3p	Sec22a
mmu-miR-335-3p	Sec22a
mmu-miR-335-3p	SLY
mmu-miR-335-3p	Lifr
mmu-miR-335-3p	Slc5a7
mmu-miR-335-3p	Prm1
mmu-miR-300-5p	Slc5a7
mmu-miR-300-5p	Glod4
mmu-miR-300-5p	Trim10

## Sheet: 7M_Upregulated_circRNAnetwork
Upstream RNA	Downstream target RNA
mmu_circRNA_009748	mmu-miR-199a-5p
mmu_circRNA_009748	mmu-miR-199b-5p
mmu_circRNA_015090	mmu-miR-30a-3p
mmu_circRNA_015090	mmu-miR-30e-3p
mmu_circRNA_017587	mmu-miR-330-5p
mmu_circRNA_19257	mmu-miR-9-5p
mmu_circRNA_19336	mmu-miR-709
mmu_circRNA_20699	mmu-miR-541-5p
mmu_circRNA_22892	mmu-miR-199b-3p
mmu_circRNA_22892	mmu-miR-29b-1-5p
mmu_circRNA_28117	mmu-miR-181d-5p
mmu_circRNA_29237	mmu-miR-337-3p
mmu_circRNA_32551	mmu-miR-541-5p
mmu_circRNA_33865	mmu-miR-335-3p
mmu_circRNA_33949	mmu-miR-337-5p
mmu_circRNA_34604	mmu-miR-128-3p
mmu_circRNA_34768	mmu-miR-98-5p
mmu_circRNA_34885	mmu-miR-199b-3p
mmu_circRNA_35502	mmu-miR-136-5p
mmu_circRNA_36289	mmu-miR-669a-5p
mmu_circRNA_37932	mmu-miR-712-5p
mmu_circRNA_39080	mmu-miR-877-3p
mmu_circRNA_39081	mmu-miR-877-3p
mmu_circRNA_39922	mmu-miR-136-5p
mmu_circRNA_40180	mmu-miR-709
mmu_circRNA_42010	mmu-miR-666-3p
mmu_circRNA_42313	mmu-miR-199a-5p
mmu_circRNA_42674	mmu-miR-877-3p
mmu_circRNA_42971	mmu-miR-448-3p
mmu_circRNA_45073	mmu-miR-23a-3p
mmu-miR-29b-1-5p	Tfap2b
mmu-miR-330-5p	Tfap2b
mmu-miR-712-5p	Tfap2b
mmu-miR-9-5p	Il1rl1
mmu-miR-30a-3p	Il1rl1
mmu-miR-709	Il1rl1
mmu-miR-712-5p	Il1rl1
mmu-miR-666-3p	Il1rl1
mmu-miR-669a-5p	Casp8
mmu-miR-330-5p	Casp8
mmu-miR-98-5p	Wdfy1
mmu-miR-666-3p	Htr2b
mmu-miR-128-3p	Kcnj13
mmu-miR-9-5p	Kcnj13
mmu-miR-666-3p	Kcnj13
mmu-miR-877-3p	Ugt1a6b
mmu-miR-666-3p	Glrp1
mmu-miR-330-5p	Glrp1
mmu-miR-199b-3p	Glrp1
mmu-miR-330-5p	Ccdc93
mmu-miR-199b-5p	Ccdc93
mmu-miR-199b-3p	Ccdc93
mmu-miR-448-3p	Ccdc93
mmu-miR-669a-5p	Ccdc93
mmu-miR-712-5p	Ccdc93
mmu-miR-877-3p	Ccdc93
mmu-miR-9-5p	Eif2d
mmu-miR-877-3p	Eif2d
mmu-miR-128-3p	Eif2d
mmu-miR-29b-1-5p	Eif2d
mmu-miR-337-5p	Eif2d
mmu-miR-337-3p	Eif2d
mmu-miR-335-3p	Eif2d
mmu-miR-666-3p	Eif2d
mmu-miR-712-5p	Eif2d
mmu-miR-181d-5p	Eif2d
mmu-miR-199a-5p	Eif2d
mmu-miR-709	Eif2d
mmu-miR-29b-1-5p	F5
mmu-miR-337-5p	F5
mmu-miR-136-5p	F11r
mmu-miR-337-5p	F11r
mmu-miR-666-3p	F11r
mmu-miR-709	F11r
mmu-miR-709	Ly9
mmu-miR-712-5p	Ly9
mmu-miR-23a-3p	Slamf6
mmu-miR-29b-1-5p	Slamf6
mmu-miR-337-5p	Slamf6
mmu-miR-199b-5p	Slamf6
mmu-miR-666-3p	Slamf6
mmu-miR-709	Slamf6
mmu-miR-712-5p	Slamf6
mmu-miR-877-3p	Slamf6
mmu-miR-330-5p	Slamf8
mmu-miR-128-3p	Ahctf1
mmu-miR-330-5p	Ahctf1
mmu-miR-666-3p	Ahctf1
mmu-miR-30a-3p	Lyplal1
mmu-miR-337-5p	Lyplal1
mmu-miR-337-3p	Lyplal1
mmu-miR-541-5p	Lyplal1
mmu-miR-199b-3p	Nek2
mmu-miR-709	Nek2
mmu-miR-877-3p	Nek2
mmu-miR-330-5p	Gata3
mmu-miR-181d-5p	Gata3
mmu-miR-9-5p	Plxdc2
mmu-miR-330-5p	Plxdc2
mmu-miR-199b-3p	Plxdc2
mmu-miR-541-5p	Plxdc2
mmu-miR-669a-5p	Plxdc2
mmu-miR-709	Plxdc2
mmu-miR-23a-3p	Plxdc2
mmu-miR-199b-3p	Fcna
mmu-miR-709	Trub2
mmu-miR-29b-1-5p	Trub2
mmu-miR-30a-3p	Trub2
mmu-miR-9-5p	Trub2
mmu-miR-30e-3p	Trub2
mmu-miR-23a-3p	Trub2
mmu-miR-337-5p	Trub2
mmu-miR-669a-5p	Trub2
mmu-miR-712-5p	Trub2
mmu-miR-330-5p	Trub2
mmu-miR-669a-5p	Angptl2
mmu-miR-709	Angptl2
mmu-miR-712-5p	Ptgs1
mmu-miR-877-3p	Cytip
mmu-miR-30a-3p	Cytip
mmu-miR-98-5p	Cytip
mmu-miR-330-5p	Cytip
mmu-miR-541-5p	Cytip
mmu-miR-666-3p	Cytip
mmu-miR-199b-5p	Tanc1
mmu-miR-448-3p	Tanc1
mmu-miR-136-5p	Tfpi
mmu-miR-330-5p	Tfpi
mmu-miR-199b-3p	Tfpi
mmu-miR-541-5p	Tfpi
mmu-miR-712-5p	Tfpi
mmu-miR-669a-5p	Tfpi
mmu-miR-199b-5p	Spi1
mmu-miR-337-5p	Prr5l
mmu-miR-669a-5p	Prr5l
mmu-miR-448-3p	Prr5l
mmu-miR-666-3p	Prr5l
mmu-miR-337-3p	Prr5l
mmu-miR-666-3p	Scg5
mmu-miR-709	Scg5
mmu-miR-181d-5p	Scg5
mmu-miR-709	Ckap2l
mmu-miR-128-3p	Cpne1
mmu-miR-136-5p	Cpne1
mmu-miR-98-5p	Cpne1
mmu-miR-709	Cpne1
mmu-miR-448-3p	Cpne1
mmu-miR-23a-3p	Ppp1r16b
mmu-miR-9-5p	Ppp1r16b
mmu-miR-136-5p	Ppp1r16b
mmu-miR-330-5p	Ppp1r16b
mmu-miR-877-3p	Wfdc2
mmu-miR-128-3p	Usp13
mmu-miR-330-5p	Usp13
mmu-miR-709	Usp13
mmu-miR-181d-5p	Usp13
mmu-miR-30a-3p	P2ry12
mmu-miR-199b-5p	P2ry12
mmu-miR-709	P2ry12
mmu-miR-136-5p	Igsf10
mmu-miR-9-5p	I830077J02Rik
mmu-miR-30e-3p	I830077J02Rik
mmu-miR-30e-3p	Cd53
mmu-miR-23a-3p	Cd53
mmu-miR-709	Cd53
mmu-miR-199a-5p	Csf1
mmu-miR-330-5p	Csf1
mmu-miR-337-5p	Csf1
mmu-miR-199b-5p	Csf1
mmu-miR-541-5p	Csf1
mmu-miR-709	Csf1
mmu-miR-877-3p	Csf1
mmu-miR-337-5p	Gm13272
mmu-miR-29b-1-5p	Plaa
mmu-miR-337-3p	Atg4c
mmu-miR-709	Atg4c
mmu-miR-29b-1-5p	Zyg11b
mmu-miR-30a-3p	Zyg11b
mmu-miR-9-5p	Zyg11b
mmu-miR-136-5p	Zyg11b
mmu-miR-199a-5p	Zyg11b
mmu-miR-30e-3p	Zyg11b
mmu-miR-23a-3p	Zyg11b
mmu-miR-337-5p	Zyg11b
mmu-miR-337-3p	Zyg11b
mmu-miR-199b-3p	Zyg11b
mmu-miR-666-3p	Zyg11b
mmu-miR-709	Zyg11b
mmu-miR-709	Tal1
mmu-miR-30a-3p	Tal1
mmu-miR-541-5p	Tal1
mmu-miR-199a-5p	Tal1
mmu-miR-669a-5p	Tal1
mmu-miR-712-5p	Tal1
mmu-miR-877-3p	Tal1
mmu-miR-337-3p	Tex38
mmu-miR-541-5p	Med8
mmu-miR-709	Med8
mmu-miR-330-5p	Ppt1
mmu-miR-337-5p	Ppt1
mmu-miR-199b-5p	Ppt1
mmu-miR-709	Ppt1
mmu-miR-712-5p	Ppt1
mmu-miR-30a-3p	Col8a2
mmu-miR-30e-3p	Col8a2
mmu-miR-877-3p	Tlr12
mmu-miR-136-5p	Rbbp4
mmu-miR-23a-3p	Rbbp4
mmu-miR-335-3p	Rbbp4
mmu-miR-669a-5p	Rbbp4
mmu-miR-337-5p	Col16a1
mmu-miR-709	Laptm5
mmu-miR-877-3p	Laptm5
mmu-miR-877-3p	Fgr
mmu-miR-669a-5p	Fgr
mmu-miR-330-5p	Fgr
mmu-miR-709	Fgr
mmu-miR-9-5p	Cd52
mmu-miR-709	Runx3
mmu-miR-669a-5p	Fblim1
mmu-miR-337-5p	Fblim1
mmu-miR-29b-1-5p	Fblim1
mmu-miR-30e-3p	Fblim1
mmu-miR-199b-5p	Fblim1
mmu-miR-877-3p	Fblim1
mmu-miR-712-5p	Fblim1
mmu-miR-330-5p	Angptl7
mmu-miR-877-3p	Angptl7
mmu-miR-181d-5p	Angptl7
mmu-miR-29b-1-5p	Angptl7
mmu-miR-9-5p	Angptl7
mmu-miR-666-3p	Angptl7
mmu-miR-712-5p	Angptl7
mmu-miR-669a-5p	Rbp7
mmu-miR-712-5p	Hes3
mmu-miR-877-3p	Hes3
mmu-miR-448-3p	Tmbim7
mmu-miR-666-3p	Tmbim7
mmu-miR-30a-3p	Tmbim7
mmu-miR-199a-5p	Sh3bp2
mmu-miR-29b-1-5p	Sh3bp2
mmu-miR-199b-3p	Sh3bp2
mmu-miR-709	Hpse
mmu-miR-23a-3p	Hpse
mmu-miR-29b-1-5p	Hsd17b13
mmu-miR-30a-3p	Hsd17b13
mmu-miR-98-5p	Hsd17b13
mmu-miR-337-5p	Hsd17b13
mmu-miR-23a-3p	Hsd17b13
mmu-miR-337-5p	Spp1
mmu-miR-709	Spp1
mmu-miR-877-3p	Ncf1
mmu-miR-23a-3p	Ncf1
mmu-miR-337-5p	Ncf1
mmu-miR-709	Ncf1
mmu-miR-712-5p	Ncf1
mmu-miR-666-3p	Lat2
mmu-miR-712-5p	Lat2
mmu-miR-23a-3p	Serpine1
mmu-miR-337-5p	Serpine1
mmu-miR-29b-1-5p	Amz1
mmu-miR-337-5p	Amz1
mmu-miR-541-5p	Amz1
mmu-miR-29b-1-5p	Daglb
mmu-miR-199a-5p	Daglb
mmu-miR-330-5p	Daglb
mmu-miR-337-5p	Daglb
mmu-miR-199b-5p	Daglb
mmu-miR-199b-3p	4921507P07Rik
mmu-miR-330-5p	Chn2
mmu-miR-337-5p	Chn2
mmu-miR-712-5p	Chn2
mmu-miR-541-5p	Inmt
mmu-miR-30a-3p	Slc4a5
mmu-miR-128-3p	Slc4a5
mmu-miR-23a-3p	Lrig1
mmu-miR-666-3p	Lrig1
mmu-miR-877-3p	Lrig1
mmu-miR-337-5p	Ninj2
mmu-miR-709	Ninj2
mmu-miR-669a-5p	Ninj2
mmu-miR-330-5p	Apobec1
mmu-miR-541-5p	C3ar1
mmu-miR-709	C3ar1
mmu-miR-669a-5p	Tspan11
mmu-miR-181d-5p	Tspan11
mmu-miR-199a-5p	Klrb1a
mmu-miR-199b-5p	Klrb1a
mmu-miR-709	Klrb1a
mmu-miR-337-5p	Pira2
mmu-miR-541-5p	Pira2
mmu-miR-330-5p	Nanos2
mmu-miR-199a-5p	Nanos2
mmu-miR-337-5p	Nanos2
mmu-miR-199b-5p	Nanos2
mmu-miR-541-5p	Nanos2
mmu-miR-712-5p	Nanos2
mmu-miR-709	Bcl3
mmu-miR-877-3p	Bcl3
mmu-miR-9-5p	Hpn
mmu-miR-541-5p	Hpn
mmu-miR-29b-1-5p	Cebpa
mmu-miR-877-3p	Cebpa
mmu-miR-330-5p	Cebpa
mmu-miR-337-3p	Cebpa
mmu-miR-23a-3p	Siglecf
mmu-miR-9-5p	Dbp
mmu-miR-448-3p	Dbp
mmu-miR-669a-5p	E2f8
mmu-miR-330-5p	Siglech
mmu-miR-29b-1-5p	Siglech
mmu-miR-337-5p	Siglech
mmu-miR-330-5p	Ctsc
mmu-miR-337-3p	Ctsc
mmu-miR-669a-5p	Ctsc
mmu-miR-709	Ctsc
mmu-miR-29b-1-5p	Ctsc
mmu-miR-712-5p	Ctsc
mmu-miR-877-3p	Ctsc
mmu-miR-709	Prcp
mmu-miR-29b-1-5p	Slco2b1
mmu-miR-9-5p	Slco2b1
mmu-miR-330-5p	Slco2b1
mmu-miR-669a-5p	Slco2b1
mmu-miR-666-3p	Slco2b1
mmu-miR-712-5p	Slco2b1
mmu-miR-448-3p	Folr1
mmu-miR-541-5p	Trim30d
mmu-miR-712-5p	Trim30d
mmu-miR-199b-5p	Xpo6
mmu-miR-709	Xpo6
mmu-miR-199a-5p	Xpo6
mmu-miR-330-5p	Itgax
mmu-miR-330-5p	Tnfsf13b
mmu-miR-29b-1-5p	Spaca7
mmu-miR-877-3p	Spaca7
mmu-miR-128-3p	Kbtbd11
mmu-miR-199a-5p	Kbtbd11
mmu-miR-337-5p	Kbtbd11
mmu-miR-199b-5p	Kbtbd11
mmu-miR-877-3p	Kbtbd11
mmu-miR-23a-3p	Kbtbd11
mmu-miR-9-5p	Msr1
mmu-miR-30e-3p	Msr1
mmu-miR-330-5p	Msr1
mmu-miR-709	Msr1
mmu-miR-709	Lpl
mmu-miR-669a-5p	Ptger1
mmu-miR-29b-1-5p	Asf1b
mmu-miR-9-5p	Asf1b
mmu-miR-669a-5p	Man2b1
mmu-miR-709	Man2b1
mmu-miR-709	Cyba
mmu-miR-541-5p	BC021891
mmu-miR-30a-3p	Fam76b
mmu-miR-29b-1-5p	Npsr1
mmu-miR-330-5p	Npsr1
mmu-miR-666-3p	Npsr1
mmu-miR-712-5p	Npsr1
mmu-miR-877-3p	Npsr1
mmu-miR-709	Calml4
mmu-miR-337-3p	Prss43
mmu-miR-877-3p	Prss43
mmu-miR-29b-1-5p	Gadl1
mmu-miR-29b-1-5p	Tgfbr2
mmu-miR-199a-5p	Tgfbr2
mmu-miR-669a-5p	Tgfbr2
mmu-miR-335-3p	Tgfbr2
mmu-miR-199a-5p	Cx3cr1
mmu-miR-199b-5p	Cx3cr1
mmu-miR-666-3p	Cx3cr1
mmu-miR-709	Cx3cr1
mmu-miR-330-5p	Ccr5
mmu-miR-709	Ccr5
mmu-miR-29b-1-5p	Ccr5
mmu-miR-30a-3p	Ccr5
mmu-miR-30e-3p	Ccr5
mmu-miR-666-3p	Ccr5
mmu-miR-712-5p	Ccr5
mmu-miR-98-5p	Pald1
mmu-miR-330-5p	Pald1
mmu-miR-666-3p	Pald1
mmu-miR-709	Pald1
mmu-miR-337-5p	Cisd1
mmu-miR-9-5p	Pcsk4
mmu-miR-330-5p	1190007I07Rik
mmu-miR-666-3p	1190007I07Rik
mmu-miR-448-3p	Igf1
mmu-miR-29b-1-5p	Igf1
mmu-miR-330-5p	Igf1
mmu-miR-337-5p	Igf1
mmu-miR-199b-3p	Igf1
mmu-miR-669a-5p	Igf1
mmu-miR-666-3p	Igf1
mmu-miR-877-3p	Igf1
mmu-miR-29b-1-5p	Gas2l3
mmu-miR-330-5p	Gas2l3
mmu-miR-337-3p	Gas2l3
mmu-miR-669a-5p	Gas2l3
mmu-miR-877-3p	Gas2l3
mmu-miR-30a-3p	Gas2l3
mmu-miR-30e-3p	Gas2l3
mmu-miR-541-5p	Gas2l3
mmu-miR-709	Arhgap9
mmu-miR-337-3p	Arhgap9
mmu-miR-29b-1-5p	Gm5431
mmu-miR-712-5p	Glra1
mmu-miR-541-5p	Myo15
mmu-miR-712-5p	Myo15
mmu-miR-30a-3p	Tnfrsf13b
mmu-miR-128-3p	Tnfrsf13b
mmu-miR-23a-3p	Tnfrsf13b
mmu-miR-337-5p	Tnfrsf13b
mmu-miR-128-3p	Pirt
mmu-miR-330-5p	Pirt
mmu-miR-877-3p	Pirt
mmu-miR-709	Cxcl16
mmu-miR-98-5p	Slc6a4
mmu-miR-877-3p	Slc6a4
mmu-miR-199a-5p	Slfn8
mmu-miR-199b-5p	Slfn8
mmu-miR-541-5p	Slfn8
mmu-miR-337-3p	Slfn8
mmu-miR-30a-3p	Abi3
mmu-miR-30e-3p	Abi3
mmu-miR-337-3p	Abi3
mmu-miR-666-3p	Abi3
mmu-miR-669a-5p	Erbb2
mmu-miR-709	Stat3
mmu-miR-128-3p	Stat3
mmu-miR-330-5p	Stat3
mmu-miR-199b-3p	Stat3
mmu-miR-181d-5p	Stat3
mmu-miR-337-3p	Stat3
mmu-miR-712-5p	Naglu
mmu-miR-709	Itgb3
mmu-miR-877-3p	Itgb3
mmu-miR-330-5p	Ace
mmu-miR-709	Lgals3bp
mmu-miR-199b-5p	Slc16a3
mmu-miR-330-5p	Pik3cg
mmu-miR-199b-5p	Pik3cg
mmu-miR-669a-5p	Pik3cg
mmu-miR-877-3p	Pik3cg
mmu-miR-29b-1-5p	Pik3cg
mmu-miR-666-3p	Pik3cg
mmu-miR-712-5p	Pik3cg
mmu-miR-709	Pik3cg
mmu-miR-23a-3p	Sostdc1
mmu-miR-337-5p	Sostdc1
mmu-miR-709	Serpina3i
mmu-miR-709	Serpina3n
mmu-miR-877-3p	Aspg
mmu-miR-199b-3p	Cdca4
mmu-miR-448-3p	Cdca4
mmu-miR-669a-5p	Cdca4
mmu-miR-30a-3p	Cdca4
mmu-miR-30e-3p	Cdca4
mmu-miR-709	Fgfr4
mmu-miR-330-5p	Zfp459
mmu-miR-337-5p	Zfp459
mmu-miR-709	Zfp459
mmu-miR-330-5p	Glrx
mmu-miR-335-3p	Rhobtb3
mmu-miR-448-3p	Rhobtb3
mmu-miR-330-5p	Rfesd
mmu-miR-337-5p	Rfesd
mmu-miR-666-3p	Rfesd
mmu-miR-29b-1-5p	Rfesd
mmu-miR-709	Rfesd
mmu-miR-669a-5p	Arsk
mmu-miR-709	Arsk
mmu-miR-712-5p	Arsk
mmu-miR-181d-5p	Mctp1
mmu-miR-337-3p	Mctp1
mmu-miR-330-5p	Arsb
mmu-miR-709	Arsb
mmu-miR-128-3p	Cd180
mmu-miR-30a-3p	Esm1
mmu-miR-199a-5p	Esm1
mmu-miR-30e-3p	Esm1
mmu-miR-199b-5p	Esm1
mmu-miR-712-5p	Esm1
mmu-miR-877-3p	Esm1
mmu-miR-541-5p	Lgals3
mmu-miR-709	Lgals3
mmu-miR-181d-5p	Lgals3
mmu-miR-666-3p	Otx2
mmu-miR-448-3p	Otx2
mmu-miR-30a-3p	Otx2
mmu-miR-709	Otx2
mmu-miR-199a-5p	Rnase6
mmu-miR-709	Psme1
mmu-miR-29b-1-5p	Lcp1
mmu-miR-128-3p	Lcp1
mmu-miR-199a-5p	Lcp1
mmu-miR-199b-5p	Lcp1
mmu-miR-541-5p	Lcp1
mmu-miR-330-5p	Lcp1
mmu-miR-30e-3p	Gpr183
mmu-miR-199b-3p	Gpr183
mmu-miR-669a-5p	Gpr183
mmu-miR-709	Gpr183
mmu-miR-330-5p	Tnfrsf11b
mmu-miR-666-3p	Tnfrsf11b
mmu-miR-199a-5p	Mal2
mmu-miR-330-5p	Mal2
mmu-miR-181d-5p	Mal2
mmu-miR-181d-5p	Triobp
mmu-miR-448-3p	Triobp
mmu-miR-29b-1-5p	Triobp
mmu-miR-709	Triobp
mmu-miR-709	Tomm22
mmu-miR-9-5p	Nfam1
mmu-miR-330-5p	Nfam1
mmu-miR-181d-5p	Nfam1
mmu-miR-709	Tspo
mmu-miR-330-5p	Ttc38
mmu-miR-128-3p	Ttc38
mmu-miR-199a-5p	Ttc38
mmu-miR-337-3p	Ttc38
mmu-miR-199b-5p	Ttc38
mmu-miR-541-5p	Ttc38
mmu-miR-877-3p	Ttc38
mmu-miR-709	Rabl2
mmu-miR-98-5p	Abcd2
mmu-miR-330-5p	Abcd2
mmu-miR-337-3p	Abcd2
mmu-miR-448-3p	Abcd2
mmu-miR-337-5p	Krt8
mmu-miR-199a-5p	Map3k12
mmu-miR-330-5p	Atf7
mmu-miR-337-5p	Atf7
mmu-miR-30a-3p	Atf7
mmu-miR-199a-5p	Atf7
mmu-miR-199b-5p	Atf7
mmu-miR-709	Atf7
mmu-miR-30e-3p	Atf7
mmu-miR-199b-3p	Atf7
mmu-miR-335-3p	Atf7
mmu-miR-199a-5p	Liph
mmu-miR-330-5p	Liph
mmu-miR-199b-5p	Liph
mmu-miR-669a-5p	Liph
mmu-miR-877-3p	Liph
mmu-miR-9-5p	Liph
mmu-miR-199b-3p	Liph
mmu-miR-541-5p	Tfrc
mmu-miR-709	Tfrc
mmu-miR-337-3p	Itgb5
mmu-miR-330-5p	Cd86
mmu-miR-199b-3p	Cd86
mmu-miR-181d-5p	Cd86
mmu-miR-877-3p	Cd86
mmu-miR-199a-5p	Pros1
mmu-miR-199b-5p	Pros1
mmu-miR-335-3p	Pros1
mmu-miR-181d-5p	Pros1
mmu-miR-199a-5p	Cxadr
mmu-miR-337-5p	Cxadr
mmu-miR-199b-5p	Cxadr
mmu-miR-712-5p	Cxadr
mmu-miR-30e-3p	Chodl
mmu-miR-709	Chodl
mmu-miR-541-5p	Chodl
mmu-miR-335-3p	Kcne2
mmu-miR-199a-5p	Kcne2
mmu-miR-199b-5p	Kcne2
mmu-miR-30a-3p	Runx1
mmu-miR-330-5p	Runx1
mmu-miR-541-5p	Runx1
mmu-miR-709	Runx1
mmu-miR-9-5p	Runx1
mmu-miR-9-5p	Thbs2
mmu-miR-30e-3p	Thbs2
mmu-miR-666-3p	Thbs2
mmu-miR-712-5p	Thbs2
mmu-miR-709	Bricd5
mmu-miR-541-5p	Ip6k3
mmu-miR-666-3p	Ip6k3
mmu-miR-877-3p	Ip6k3
mmu-miR-709	Col11a2
mmu-miR-669a-5p	Tap1
mmu-miR-712-5p	H2-Ob
mmu-miR-709	Gpsm3
mmu-miR-337-5p	Vars2
mmu-miR-30a-3p	Gm8909
mmu-miR-30a-3p	H2-T3
mmu-miR-128-3p	H2-T3
mmu-miR-9-5p	Prph2
mmu-miR-541-5p	Prph2
mmu-miR-709	Prph2
mmu-miR-709	Treml2
mmu-miR-877-3p	Treml2
mmu-miR-199a-5p	Treml2
mmu-miR-23a-3p	Treml2
mmu-miR-337-3p	Treml2
mmu-miR-199b-5p	St6gal2
mmu-miR-98-5p	St6gal2
mmu-miR-448-3p	St6gal2
mmu-miR-337-3p	Rasgrp3
mmu-miR-541-5p	Rasgrp3
mmu-miR-29b-1-5p	Eif2ak2
mmu-miR-23a-3p	Eif2ak2
mmu-miR-337-5p	Eif2ak2
mmu-miR-335-3p	Eif2ak2
mmu-miR-541-5p	Eif2ak2
mmu-miR-669a-5p	Eif2ak2
mmu-miR-330-5p	Slc35a4
mmu-miR-448-3p	Lox
mmu-miR-541-5p	Lox
mmu-miR-337-3p	Synpo
mmu-miR-181d-5p	Synpo
mmu-miR-136-5p	Synpo
mmu-miR-199a-5p	Synpo
mmu-miR-98-5p	Synpo
mmu-miR-330-5p	Synpo
mmu-miR-541-5p	Synpo
mmu-miR-712-5p	Synpo
mmu-miR-877-3p	Synpo
mmu-miR-337-3p	Csf1r
mmu-miR-199b-5p	Csf1r
mmu-miR-337-5p	Slc14a1
mmu-miR-29b-1-5p	Slc14a1
mmu-miR-712-5p	Slc14a1
mmu-miR-181d-5p	Slc14a1
mmu-miR-877-3p	Slc14a1
mmu-miR-9-5p	Slc14a1
mmu-miR-337-3p	Nfatc1
mmu-miR-199b-3p	Nfatc1
mmu-miR-23a-3p	Nfatc1
mmu-miR-666-3p	Nfatc1
mmu-miR-709	Nfatc1
mmu-miR-335-3p	Unc93b1
mmu-miR-712-5p	Unc93b1
mmu-miR-709	Stx3
mmu-miR-335-3p	Stx3
mmu-miR-541-5p	Stx3
mmu-miR-709	Mpeg1
mmu-miR-712-5p	Mpeg1
mmu-miR-181d-5p	Trpm3
mmu-miR-337-5p	Trpm3
mmu-miR-448-3p	Trpm3
mmu-miR-199b-3p	Mamdc2
mmu-miR-136-5p	Obfc1
mmu-miR-448-3p	Obfc1
mmu-miR-181d-5p	Ins1
mmu-miR-29b-1-5p	Cybb
mmu-miR-30a-3p	Cybb
mmu-miR-199a-5p	Cybb
mmu-miR-337-5p	Cybb
mmu-miR-877-3p	Cybb
mmu-miR-199a-5p	Mpp1
mmu-miR-448-3p	Mpp1
mmu-miR-712-5p	Srpx2
mmu-miR-877-3p	Srpx2
mmu-miR-330-5p	Cldn2
mmu-miR-709	Cldn2
mmu-miR-712-5p	Cldn2
mmu-miR-877-3p	Cldn2
mmu-let-7d-5p	Atf7
mmu-let-7d-5p	Eif2d
mmu-let-7d-5p	Plxdc2
mmu-let-7d-5p	Igf1
mmu-let-7d-5p	Il1rl1
mmu-let-7d-5p	Liph
mmu-let-7d-5p	Gas2l3
mmu-let-7d-5p	Synpo
mmu-let-7d-5p	Zyg11b
mmu-let-7d-5p	Trub2
mmu-let-7d-5p	Runx1
mmu-let-7d-5p	Slc14a1
mmu-let-7d-5p	Slco2b1
mmu-let-7d-5p	Tal1
mmu-let-7d-5p	Cxadr
mmu-let-7d-5p	Nfatc1
mmu-let-7d-5p	Ppp1r16b
mmu-let-7d-5p	Cytip
mmu-let-7d-5p	Gpr183
mmu-let-7d-5p	Msr1
mmu-let-7d-5p	Zfp459
mmu-let-7d-5p	Treml2
mmu-let-7d-5p	Cpne1
mmu-let-7d-5p	Abi3
mmu-let-7d-5p	Cx3cr1
mmu-let-7d-5p	Kcne2
mmu-let-7d-5p	Wdfy1
mmu-let-7d-5p	Stat3
mmu-let-7d-5p	Gadl1
mmu-let-7d-5p	Plaa
mmu-let-7d-5p	Tspan11
mmu-let-7d-5p	Angptl2
mmu-let-7d-5p	Otx2
mmu-let-7d-5p	Ly9
mmu-let-7d-5p	Obfc1
mmu-let-7d-5p	Thbs2
mmu-let-7d-5p	Fam71f1
mmu-let-7d-5p	Kcnj13
mmu-let-7d-5p	Col8a2
mmu-let-7d-5p	Pira2
mmu-let-7d-5p	Sostdc1
mmu-let-7d-5p	Unc93b1
mmu-let-7d-5p	Calml4
mmu-let-7d-5p	Scg5
mmu-let-7d-5p	P2ry12
mmu-let-7d-5p	Gpsm3
mmu-let-7d-5p	Serpina3n
mmu-let-7d-5p	Cep250
mmu-let-7g-5p	Atf7
mmu-let-7g-5p	Slamf6
mmu-let-7g-5p	Liph
mmu-let-7g-5p	Synpo
mmu-let-7g-5p	Runx1
mmu-let-7g-5p	Tfap2b
mmu-let-7g-5p	Gpr183
mmu-let-7g-5p	Kcne2
mmu-let-7g-5p	Mctp1
mmu-let-7g-5p	Trim30d
mmu-let-7g-5p	Arsb
mmu-let-7g-5p	Mpeg1
mmu-let-7g-5p	Stat3
mmu-let-7g-5p	Atg4c
mmu-let-7g-5p	Thbs2
mmu-let-7g-5p	Abcd2
mmu-let-7g-5p	Calml4
mmu-let-7g-5p	Col11a2
mmu-let-7g-5p	Mamdc2
mmu-let-7g-5p	Tbcd
mmu-let-7i-5p	Ctsc
mmu-let-7i-5p	Plxdc2
mmu-let-7i-5p	Gas2l3
mmu-let-7i-5p	Zyg11b
mmu-let-7i-5p	Runx1
mmu-let-7i-5p	Npsr1
mmu-let-7i-5p	Fblim1
mmu-let-7i-5p	Slc14a1
mmu-let-7i-5p	Tfpi
mmu-let-7i-5p	Itgb3
mmu-let-7i-5p	Nfam1
mmu-let-7i-5p	Rbbp4
mmu-let-7i-5p	Msr1
mmu-let-7i-5p	Zfp459
mmu-let-7i-5p	Stx3
mmu-let-7i-5p	Tgfbr2
mmu-let-7i-5p	Kcne2
mmu-let-7i-5p	Mctp1
mmu-let-7i-5p	Tnfrsf13b
mmu-let-7i-5p	Ncf1
mmu-let-7i-5p	Rasgrp3
mmu-let-7i-5p	Trim30d
mmu-let-7i-5p	Arsb
mmu-let-7i-5p	Ppt1
mmu-let-7i-5p	Lcp1
mmu-let-7i-5p	Ly9
mmu-let-7i-5p	Thbs2
mmu-let-7i-5p	Mamdc2
mmu-let-7i-5p	Adgre1
mmu-miR-10a-5p	Liph
mmu-miR-10a-5p	Gas2l3
mmu-miR-10a-5p	Runx1
mmu-miR-10a-5p	Ppp1r16b
mmu-miR-10a-5p	Eif2ak2
mmu-miR-10a-5p	Tgfbr2
mmu-miR-10a-5p	Mctp1
mmu-miR-10a-5p	Ccr5
mmu-miR-10a-5p	Lyplal1
mmu-miR-10a-5p	Bcl3
mmu-miR-10a-5p	Itgax
mmu-miR-10a-5p	Gm13272
mmu-miR-1187	Atf7
mmu-miR-1187	Il1rl1
mmu-miR-1187	Liph
mmu-miR-1187	Pik3cg
mmu-miR-1187	Npsr1
mmu-miR-1187	Fblim1
mmu-miR-1187	Slco2b1
mmu-miR-1187	Rfesd
mmu-miR-1187	Tfap2b
mmu-miR-1187	Serpine1
mmu-miR-1187	Rbbp4
mmu-miR-1187	Gpr183
mmu-miR-1187	Angptl7
mmu-miR-1187	Treml2
mmu-miR-1187	Tgfbr2
mmu-miR-1187	Mctp1
mmu-miR-1187	Tnfrsf13b
mmu-miR-1187	Ncf1
mmu-miR-1187	Pald1
mmu-miR-1187	Rasgrp3
mmu-miR-1187	Ttc38
mmu-miR-1187	Lpl
mmu-miR-1187	BC021891
mmu-miR-1187	Gadl1
mmu-miR-1187	Tnfrsf11b
mmu-miR-1187	Plaa
mmu-miR-1187	Srpx2
mmu-miR-1187	Obfc1
mmu-miR-1187	Rabl2
mmu-miR-1187	Abcd2
mmu-miR-1187	Arsk
mmu-miR-1187	Cd53
mmu-miR-1187	Vars2
mmu-miR-1187	Tnfsf13b
mmu-miR-1187	Mamdc2
mmu-miR-1187	Htr2b
mmu-miR-130b-5p	Eif2d
mmu-miR-130b-5p	Igf1
mmu-miR-130b-5p	Slamf6
mmu-miR-130b-5p	Il1rl1
mmu-miR-130b-5p	Liph
mmu-miR-130b-5p	Gas2l3
mmu-miR-130b-5p	Synpo
mmu-miR-130b-5p	Zyg11b
mmu-miR-130b-5p	Trub2
mmu-miR-130b-5p	Csf1
mmu-miR-130b-5p	Pik3cg
mmu-miR-130b-5p	Npsr1
mmu-miR-130b-5p	Tal1
mmu-miR-130b-5p	Kbtbd11
mmu-miR-130b-5p	Itgb3
mmu-miR-130b-5p	Nfatc1
mmu-miR-130b-5p	Serpine1
mmu-miR-130b-5p	Gpr183
mmu-miR-130b-5p	Zfp459
mmu-miR-130b-5p	Treml2
mmu-miR-130b-5p	Hsd17b13
mmu-miR-130b-5p	Prr5l
mmu-miR-130b-5p	Usp13
mmu-miR-130b-5p	F11r
mmu-miR-130b-5p	Abi3
mmu-miR-130b-5p	Cebpa
mmu-miR-130b-5p	Chn2
mmu-miR-130b-5p	Cybb
mmu-miR-130b-5p	Wdfy1
mmu-miR-130b-5p	Ncf1
mmu-miR-130b-5p	Nek2
mmu-miR-130b-5p	Esm1
mmu-miR-130b-5p	Lox
mmu-miR-130b-5p	Hes3
mmu-miR-130b-5p	Cd86
mmu-miR-130b-5p	Mpeg1
mmu-miR-130b-5p	Ip6k3
mmu-miR-130b-5p	Apobec1
mmu-miR-130b-5p	Glra1
mmu-miR-130b-5p	Tspan11
mmu-miR-130b-5p	Otx2
mmu-miR-130b-5p	Map3k12
mmu-miR-130b-5p	Casp8
mmu-miR-130b-5p	Pros1
mmu-miR-130b-5p	Slc16a3
mmu-miR-130b-5p	Tanc1
mmu-miR-130b-5p	Vars2
mmu-miR-130b-5p	Prss43
mmu-miR-130b-5p	Sftpc
mmu-miR-130b-5p	Ptger1
mmu-miR-130b-5p	Dnase1
mmu-miR-141-5p	Ctsc
mmu-miR-141-5p	Plxdc2
mmu-miR-141-5p	Il1rl1
mmu-miR-141-5p	Liph
mmu-miR-141-5p	Gas2l3
mmu-miR-141-5p	Zyg11b
mmu-miR-141-5p	Csf1
mmu-miR-141-5p	Pik3cg
mmu-miR-141-5p	Fblim1
mmu-miR-141-5p	Slc14a1
mmu-miR-141-5p	Tal1
mmu-miR-141-5p	Kbtbd11
mmu-miR-141-5p	Cxadr
mmu-miR-141-5p	Itgb3
mmu-miR-141-5p	Ccdc93
mmu-miR-141-5p	Msr1
mmu-miR-141-5p	F11r
mmu-miR-141-5p	Chn2
mmu-miR-141-5p	Mctp1
mmu-miR-141-5p	Tnfrsf13b
mmu-miR-141-5p	Chodl
mmu-miR-141-5p	Esm1
mmu-miR-141-5p	C3ar1
mmu-miR-141-5p	Ttc38
mmu-miR-141-5p	Arsb
mmu-miR-141-5p	Mpeg1
mmu-miR-141-5p	BC021891
mmu-miR-141-5p	Ip6k3
mmu-miR-141-5p	Apobec1
mmu-miR-141-5p	Slc4a5
mmu-miR-141-5p	Nanos2
mmu-miR-141-5p	Atg4c
mmu-miR-141-5p	Thbs2
mmu-miR-141-5p	Trpm3
mmu-miR-141-5p	Tomm22
mmu-miR-141-5p	Stmn1
mmu-miR-141-5p	Lacc1
mmu-miR-141-5p	Serpina3n
mmu-miR-141-5p	Lgals3bp
mmu-miR-1903	Atf7
mmu-miR-1903	Eif2d
mmu-miR-1903	Ctsc
mmu-miR-1903	Plxdc2
mmu-miR-1903	Slamf6
mmu-miR-1903	Il1rl1
mmu-miR-1903	Gas2l3
mmu-miR-1903	Synpo
mmu-miR-1903	Zyg11b
mmu-miR-1903	Csf1
mmu-miR-1903	Pik3cg
mmu-miR-1903	Fblim1
mmu-miR-1903	Slco2b1
mmu-miR-1903	Cldn2
mmu-miR-1903	Kbtbd11
mmu-miR-1903	Itgb3
mmu-miR-1903	Nfam1
mmu-miR-1903	Serpine1
mmu-miR-1903	Cytip
mmu-miR-1903	Rbbp4
mmu-miR-1903	Treml2
mmu-miR-1903	Cpne1
mmu-miR-1903	Hsd17b13
mmu-miR-1903	Stx3
mmu-miR-1903	Sh3bp2
mmu-miR-1903	Slfn8
mmu-miR-1903	Wdfy1
mmu-miR-1903	Ncf1
mmu-miR-1903	Chodl
mmu-miR-1903	Glrp1
mmu-miR-1903	Rasgrp3
mmu-miR-1903	Mpeg1
mmu-miR-1903	Ip6k3
mmu-miR-1903	Glra1
mmu-miR-1903	Tnfrsf11b
mmu-miR-1903	Otx2
mmu-miR-1903	Ly9
mmu-miR-1903	H2-T3
mmu-miR-1903	Runx3
mmu-miR-1903	Col8a2
mmu-miR-1903	Fam71f1
mmu-miR-1903	Slc6a4
mmu-miR-1903	Spaca7
mmu-miR-1903	Gata3
mmu-miR-1903	Rnase6
mmu-miR-1903	Serpina3i
mmu-miR-1903	Ugt1a6b
mmu-miR-1904	Ctsc
mmu-miR-1904	Igf1
mmu-miR-1904	Slamf6
mmu-miR-1904	Gas2l3
mmu-miR-1904	Zyg11b
mmu-miR-1904	Runx1
mmu-miR-1904	Npsr1
mmu-miR-1904	Tfpi
mmu-miR-1904	Cldn2
mmu-miR-1904	Itgb3
mmu-miR-1904	Nfam1
mmu-miR-1904	Nfatc1
mmu-miR-1904	Tfap2b
mmu-miR-1904	Serpine1
mmu-miR-1904	Eif2ak2
mmu-miR-1904	Treml2
mmu-miR-1904	Hsd17b13
mmu-miR-1904	Stx3
mmu-miR-1904	F11r
mmu-miR-1904	Cebpa
mmu-miR-1904	Tgfbr2
mmu-miR-1904	Pirt
mmu-miR-1904	Kcne2
mmu-miR-1904	Cd86
mmu-miR-1904	Hpse
mmu-miR-1904	Ninj2
mmu-miR-1904	Gadl1
mmu-miR-1904	Plaa
mmu-miR-1904	Slc4a5
mmu-miR-1904	St6gal2
mmu-miR-1904	Map3k12
mmu-miR-1904	Obfc1
mmu-miR-1904	Thbs2
mmu-miR-1904	Rhobtb3
mmu-miR-1904	Asf1b
mmu-miR-1904	Fam71f1
mmu-miR-1904	Kcnj13
mmu-miR-1904	Sostdc1
mmu-miR-1904	Slc16a3
mmu-miR-1904	Slamf8
mmu-miR-1904	Slc35a4
mmu-miR-1904	I830077J02Rik
mmu-miR-1904	Scg5
mmu-miR-1904	Mpp1
mmu-miR-1904	P2ry12
mmu-miR-1904	E2f8
mmu-miR-1904	Sbno2
mmu-miR-1904	Ptpn6
mmu-miR-1904	Vsig4
mmu-miR-1904	AY074887
mmu-miR-1904	Galr3
mmu-miR-1904	Bst2
mmu-miR-1906	Atf7
mmu-miR-1906	Igf1
mmu-miR-1906	Slamf6
mmu-miR-1906	Il1rl1
mmu-miR-1906	Liph
mmu-miR-1906	Gas2l3
mmu-miR-1906	Trub2
mmu-miR-1906	Csf1
mmu-miR-1906	Pik3cg
mmu-miR-1906	Slc14a1
mmu-miR-1906	Tal1
mmu-miR-1906	Cxadr
mmu-miR-1906	Nfam1
mmu-miR-1906	Nfatc1
mmu-miR-1906	Eif2ak2
mmu-miR-1906	Msr1
mmu-miR-1906	Stx3
mmu-miR-1906	Trim30d
mmu-miR-1906	Angptl2
mmu-miR-1906	Ly9
mmu-miR-1906	Prph2
mmu-miR-1906	Laptm5
mmu-miR-1906	Thbs2
mmu-miR-1906	Prcp
mmu-miR-1906	Slc6a4
mmu-miR-1906	Klrb1a
mmu-miR-1906	Calml4
mmu-miR-1906	Igsf10
mmu-miR-1906	Amz1
mmu-miR-196a-5p	Eif2d
mmu-miR-196a-5p	Npsr1
mmu-miR-196a-5p	Fblim1
mmu-miR-196a-5p	Nfam1
mmu-miR-196a-5p	Hsd17b13
mmu-miR-196a-5p	Nek2
mmu-miR-196a-5p	Otx2
mmu-miR-196a-5p	Prcp
mmu-miR-196a-5p	Trpm3
mmu-miR-196a-5p	Glrx
mmu-miR-19a-5p	Plxdc2
mmu-miR-19a-5p	Igf1
mmu-miR-19a-5p	Il1rl1
mmu-miR-19a-5p	Synpo
mmu-miR-19a-5p	Runx1
mmu-miR-19a-5p	Npsr1
mmu-miR-19a-5p	Fblim1
mmu-miR-19a-5p	Ppp1r16b
mmu-miR-19a-5p	Msr1
mmu-miR-19a-5p	F11r
mmu-miR-19a-5p	Kcne2
mmu-miR-19a-5p	Chodl
mmu-miR-19a-5p	Fam76b
mmu-miR-19a-5p	Abcd2
mmu-miR-19a-5p	Siglecf
mmu-miR-19a-5p	Lrmp
mmu-miR-214-3p	Atf7
mmu-miR-214-3p	Eif2d
mmu-miR-214-3p	Ctsc
mmu-miR-214-3p	Plxdc2
mmu-miR-214-3p	Igf1
mmu-miR-214-3p	Il1rl1
mmu-miR-214-3p	Gas2l3
mmu-miR-214-3p	Synpo
mmu-miR-214-3p	Trub2
mmu-miR-214-3p	Csf1
mmu-miR-214-3p	Runx1
mmu-miR-214-3p	Pik3cg
mmu-miR-214-3p	Npsr1
mmu-miR-214-3p	Cldn2
mmu-miR-214-3p	Kbtbd11
mmu-miR-214-3p	Cxadr
mmu-miR-214-3p	Ccdc93
mmu-miR-214-3p	Nfatc1
mmu-miR-214-3p	Serpine1
mmu-miR-214-3p	Rbbp4
mmu-miR-214-3p	Msr1
mmu-miR-214-3p	Zfp459
mmu-miR-214-3p	Cpne1
mmu-miR-214-3p	Hsd17b13
mmu-miR-214-3p	Prr5l
mmu-miR-214-3p	Stx3
mmu-miR-214-3p	Abi3
mmu-miR-214-3p	Chn2
mmu-miR-214-3p	Kcne2
mmu-miR-214-3p	Mctp1
mmu-miR-214-3p	Wdfy1
mmu-miR-214-3p	Tnfrsf13b
mmu-miR-214-3p	Pald1
mmu-miR-214-3p	Rasgrp3
mmu-miR-214-3p	Hpse
mmu-miR-214-3p	Med8
mmu-miR-214-3p	Gadl1
mmu-miR-214-3p	Lat2
mmu-miR-214-3p	Stat3
mmu-miR-214-3p	Plaa
mmu-miR-214-3p	St6gal2
mmu-miR-214-3p	Ccr5
mmu-miR-214-3p	Rabl2
mmu-miR-214-3p	Laptm5
mmu-miR-214-3p	Runx3
mmu-miR-214-3p	Sostdc1
mmu-miR-214-3p	Klrb1a
mmu-miR-214-3p	Vars2
mmu-miR-214-3p	Lgals3
mmu-miR-214-3p	P2ry12
mmu-miR-214-3p	C1qa
mmu-miR-214-3p	Tlr12
mmu-miR-214-3p	Padi4
mmu-miR-214-3p	Ahctf1
mmu-miR-214-3p	Myo1f
mmu-miR-214-3p	Lca5l
mmu-miR-214-3p	Col16a1
mmu-miR-214-3p	Krtap11-1
mmu-miR-295-3p	Eif2d
mmu-miR-295-3p	Igf1
mmu-miR-295-3p	Pik3cg
mmu-miR-295-3p	Kbtbd11
mmu-miR-295-3p	Cxadr
mmu-miR-295-3p	Ppp1r16b
mmu-miR-295-3p	Rbbp4
mmu-miR-295-3p	Prr5l
mmu-miR-295-3p	Chodl
mmu-miR-295-3p	Lox
mmu-miR-295-3p	Slc4a5
mmu-miR-295-3p	Mal2
mmu-miR-295-3p	Rhobtb3
mmu-miR-295-3p	Trpm3
mmu-miR-295-3p	Lrig1
mmu-miR-295-3p	Cd53
mmu-miR-295-3p	1190007I07Rik
mmu-miR-450b-5p	Eif2d
mmu-miR-450b-5p	Liph
mmu-miR-450b-5p	Fblim1
mmu-miR-450b-5p	Ccdc93
mmu-miR-450b-5p	Tfap2b
mmu-miR-450b-5p	Stx3
mmu-miR-450b-5p	Abi3
mmu-miR-450b-5p	Cdca4
mmu-miR-450b-5p	Med8
mmu-miR-450b-5p	Stat3
mmu-miR-450b-5p	Pros1
mmu-miR-450b-5p	Slc35a4
mmu-miR-450b-5p	Gm8909
mmu-miR-465c-5p	Eif2d
mmu-miR-465c-5p	Runx1
mmu-miR-465c-5p	Pik3cg
mmu-miR-465c-5p	Cybb
mmu-miR-465c-5p	Hes3
mmu-miR-465c-5p	Thbs2
mmu-miR-465c-5p	Tomm22
mmu-miR-465c-5p	Igsf10
mmu-miR-466a-5p	Atf7
mmu-miR-466a-5p	Liph
mmu-miR-466a-5p	Runx1
mmu-miR-466a-5p	Fblim1
mmu-miR-466a-5p	Slco2b1
mmu-miR-466a-5p	Cldn2
mmu-miR-466a-5p	Rfesd
mmu-miR-466a-5p	Nfatc1
mmu-miR-466a-5p	Tfap2b
mmu-miR-466a-5p	Rbbp4
mmu-miR-466a-5p	Treml2
mmu-miR-466a-5p	Prr5l
mmu-miR-466a-5p	Tgfbr2
mmu-miR-466a-5p	Lox
mmu-miR-466a-5p	Ttc38
mmu-miR-466a-5p	BC021891
mmu-miR-466a-5p	Triobp
mmu-miR-466a-5p	St6gal2
mmu-miR-466a-5p	Obfc1
mmu-miR-466a-5p	Casp8
mmu-miR-466a-5p	Pira2
mmu-miR-466a-5p	Cisd1
mmu-miR-466a-5p	E2f8
mmu-miR-466a-5p	Plcg2
mmu-miR-466b-3p	Ctsc
mmu-miR-466b-3p	Plxdc2
mmu-miR-466b-3p	Igf1
mmu-miR-466b-3p	Kbtbd11
mmu-miR-466b-3p	Cxadr
mmu-miR-466b-3p	Itgb3
mmu-miR-466b-3p	Msr1
mmu-miR-466b-3p	Cpne1
mmu-miR-466b-3p	Cebpa
mmu-miR-466b-3p	Mctp1
mmu-miR-466b-3p	Wdfy1
mmu-miR-466b-3p	Tnfrsf13b
mmu-miR-466b-3p	Lpl
mmu-miR-466b-3p	BC021891
mmu-miR-466b-3p	Triobp
mmu-miR-466b-3p	Plaa
mmu-miR-466b-3p	Angptl2
mmu-miR-466b-3p	Lgals3
mmu-miR-466b-3p	Myo1f
mmu-miR-544-3p	Synpo
mmu-miR-544-3p	Cxadr
mmu-miR-544-3p	Ppp1r16b
mmu-miR-544-3p	H2-Ob
mmu-miR-590-3p	Gpr183
mmu-miR-653-5p	Slc14a1
mmu-miR-665-3p	Atf7
mmu-miR-665-3p	Igf1
mmu-miR-665-3p	Slamf6
mmu-miR-665-3p	Il1rl1
mmu-miR-665-3p	Gas2l3
mmu-miR-665-3p	Synpo
mmu-miR-665-3p	Trub2
mmu-miR-665-3p	Csf1
mmu-miR-665-3p	Runx1
mmu-miR-665-3p	Fblim1
mmu-miR-665-3p	Slco2b1
mmu-miR-665-3p	Cldn2
mmu-miR-665-3p	Rfesd
mmu-miR-665-3p	Tal1
mmu-miR-665-3p	Ccdc93
mmu-miR-665-3p	Nfatc1
mmu-miR-665-3p	Serpine1
mmu-miR-665-3p	Eif2ak2
mmu-miR-665-3p	Rbbp4
mmu-miR-665-3p	Angptl7
mmu-miR-665-3p	Hsd17b13
mmu-miR-665-3p	Prr5l
mmu-miR-665-3p	Abi3
mmu-miR-665-3p	Cebpa
mmu-miR-665-3p	Sh3bp2
mmu-miR-665-3p	Pirt
mmu-miR-665-3p	Cdca4
mmu-miR-665-3p	Siglech
mmu-miR-665-3p	Rasgrp3
mmu-miR-665-3p	Trim30d
mmu-miR-665-3p	Lpl
mmu-miR-665-3p	BC021891
mmu-miR-665-3p	Hpse
mmu-miR-665-3p	Ninj2
mmu-miR-665-3p	Lat2
mmu-miR-665-3p	Gadl1
mmu-miR-665-3p	Tspan11
mmu-miR-665-3p	Obfc1
mmu-miR-665-3p	Fam76b
mmu-miR-665-3p	Mal2
mmu-miR-665-3p	Ckap2l
mmu-miR-665-3p	Runx3
mmu-miR-665-3p	Man2b1
mmu-miR-665-3p	Lgals3
mmu-miR-665-3p	Glrx
mmu-miR-665-3p	Gm5431
mmu-miR-665-3p	Cisd1
mmu-miR-665-3p	Spp1
mmu-miR-665-3p	Lca5l
mmu-miR-665-3p	Fgfr4
mmu-miR-665-3p	Tspo
mmu-miR-665-3p	Ly86
mmu-miR-665-3p	Lrmp
mmu-miR-669e-5p	Atf7
mmu-miR-669e-5p	Plxdc2
mmu-miR-669e-5p	Igf1
mmu-miR-669e-5p	Gas2l3
mmu-miR-669e-5p	Trub2
mmu-miR-669e-5p	Csf1
mmu-miR-669e-5p	Runx1
mmu-miR-669e-5p	Fblim1
mmu-miR-669e-5p	Rfesd
mmu-miR-669e-5p	Tal1
mmu-miR-669e-5p	Cxadr
mmu-miR-669e-5p	Itgb3
mmu-miR-669e-5p	Nfatc1
mmu-miR-669e-5p	Eif2ak2
mmu-miR-669e-5p	Cytip
mmu-miR-669e-5p	Gpr183
mmu-miR-669e-5p	Treml2
mmu-miR-669e-5p	Prr5l
mmu-miR-669e-5p	Tgfbr2
mmu-miR-669e-5p	Slfn8
mmu-miR-669e-5p	Tnfrsf13b
mmu-miR-669e-5p	Lox
mmu-miR-669e-5p	Pald1
mmu-miR-669e-5p	C3ar1
mmu-miR-669e-5p	Trim30d
mmu-miR-669e-5p	Lpl
mmu-miR-669e-5p	Apobec1
mmu-miR-669e-5p	Stat3
mmu-miR-669e-5p	Triobp
mmu-miR-669e-5p	St6gal2
mmu-miR-669e-5p	Obfc1
mmu-miR-669e-5p	Rabl2
mmu-miR-669e-5p	H2-T3
mmu-miR-669e-5p	Arsk
mmu-miR-669e-5p	Col8a2
mmu-miR-669e-5p	Man2b1
mmu-miR-669e-5p	Spaca7
mmu-miR-669e-5p	Bcl3
mmu-miR-669e-5p	Igsf10
mmu-miR-669e-5p	E2f8
mmu-miR-669e-5p	Htr2b
mmu-miR-669e-5p	Tap1
mmu-miR-669e-5p	Kcnk7
mmu-miR-673-5p	Eif2d
mmu-miR-673-5p	Slamf6
mmu-miR-673-5p	Il1rl1
mmu-miR-673-5p	Liph
mmu-miR-673-5p	Zyg11b
mmu-miR-673-5p	Trub2
mmu-miR-673-5p	Csf1
mmu-miR-673-5p	Runx1
mmu-miR-673-5p	Pik3cg
mmu-miR-673-5p	Npsr1
mmu-miR-673-5p	Slc14a1
mmu-miR-673-5p	Slco2b1
mmu-miR-673-5p	Tal1
mmu-miR-673-5p	Ccdc93
mmu-miR-673-5p	Nfatc1
mmu-miR-673-5p	Serpine1
mmu-miR-673-5p	Gpr183
mmu-miR-673-5p	Angptl7
mmu-miR-673-5p	Treml2
mmu-miR-673-5p	Prr5l
mmu-miR-673-5p	Sh3bp2
mmu-miR-673-5p	Slfn8
mmu-miR-673-5p	Chn2
mmu-miR-673-5p	Mctp1
mmu-miR-673-5p	Cdca4
mmu-miR-673-5p	Nek2
mmu-miR-673-5p	Chodl
mmu-miR-673-5p	Siglech
mmu-miR-673-5p	Pald1
mmu-miR-673-5p	Trim30d
mmu-miR-673-5p	Lpl
mmu-miR-673-5p	Slc7a8
mmu-miR-673-5p	Apobec1
mmu-miR-673-5p	Tnfrsf11b
mmu-miR-673-5p	Plaa
mmu-miR-673-5p	Otx2
mmu-miR-673-5p	Map3k12
mmu-miR-673-5p	Prph2
mmu-miR-673-5p	Rhobtb3
mmu-miR-673-5p	H2-T3
mmu-miR-673-5p	Asf1b
mmu-miR-673-5p	Arsk
mmu-miR-673-5p	Kcnj13
mmu-miR-673-5p	Pira2
mmu-miR-673-5p	Man2b1
mmu-miR-673-5p	Slc35a4
mmu-miR-673-5p	Tanc1
mmu-miR-673-5p	Glrx
mmu-miR-673-5p	Lacc1
mmu-miR-673-5p	Myo1f
mmu-miR-673-5p	Smok2b
mmu-miR-673-5p	Vsig4
mmu-miR-693-3p	Atf7
mmu-miR-693-3p	Ctsc
mmu-miR-693-3p	Zyg11b
mmu-miR-693-3p	Runx1
mmu-miR-693-3p	Npsr1
mmu-miR-693-3p	Pik3cg
mmu-miR-693-3p	Fblim1
mmu-miR-693-3p	Cxadr
mmu-miR-693-3p	Nfam1
mmu-miR-693-3p	Ppp1r16b
mmu-miR-693-3p	Serpine1
mmu-miR-693-3p	Gpr183
mmu-miR-693-3p	Msr1
mmu-miR-693-3p	Zfp459
mmu-miR-693-3p	Stx3
mmu-miR-693-3p	Sh3bp2
mmu-miR-693-3p	Slfn8
mmu-miR-693-3p	Kcne2
mmu-miR-693-3p	Glrp1
mmu-miR-693-3p	Cd86
mmu-miR-693-3p	Angptl2
mmu-miR-693-3p	Lcp1
mmu-miR-693-3p	St6gal2
mmu-miR-693-3p	Mal2
mmu-miR-693-3p	Laptm5
mmu-miR-693-3p	Prcp
mmu-miR-693-3p	Was
mmu-miR-693-3p	Tomm22
mmu-miR-693-3p	Mpp1
mmu-miR-693-3p	Pcsk4
mmu-miR-693-3p	Tex38
mmu-miR-693-3p	Padi4
mmu-miR-693-3p	Ttr
mmu-miR-693-3p	Mamdc2
mmu-miR-693-3p	Hpgd
mmu-miR-693-3p	Aspg
mmu-miR-693-3p	Slc17a9
mmu-miR-881-3p	Atf7
mmu-miR-881-3p	Synpo
mmu-miR-881-3p	Kbtbd11
mmu-miR-881-3p	Cxadr
mmu-miR-881-3p	Ccdc93
mmu-miR-881-3p	Hsd17b13
mmu-miR-881-3p	F11r
mmu-miR-881-3p	Tgfbr2
mmu-miR-881-3p	Slfn8
mmu-miR-881-3p	Nek2
mmu-miR-881-3p	C3ar1
mmu-miR-881-3p	Trpm3
mmu-miR-881-3p	Tph2
mmu-miR-881-3p	Was
mmu-miR-881-3p	Col11a2
mmu-miR-881-3p	Cep250

## Sheet: 7M_Downregulated_circRNAnetwork
Upstream RNA	Downstream target RNA
mmu_circRNA_26325	mmu-miR-330-5p
mmu_circRNA_38234	mmu-miR-361-5p
mmu_circRNA_22066	mmu-miR-532-5p
mmu_circRNA_34109	mmu-miR-125a-3p
mmu_circRNA_38760	mmu-miR-124-5p
mmu_circRNA_43263	mmu-miR-495-3p
mmu_circRNA_45727	mmu-miR-132-3p
mmu_circRNA_001769	mmu-let-7i-3p
mmu_circRNA_002100	mmu-miR-16-5p
mmu_circRNA_26325	mmu-miR-337-3p
mmu_circRNA_30535	mmu-miR-666-3p
mmu_circRNA_26147	mmu-miR-199a-5p
mmu_circRNA_19380	mmu-miR-709
mmu_circRNA_006877	mmu-miR-291b-5p
mmu_circRNA_002100	mmu-miR-320-3p
mmu_circRNA_44468	mmu-miR-125a-3p
mmu_circRNA_38234	mmu-miR-199a-5p
mmu_circRNA_45727	mmu-miR-212-3p
mmu_circRNA_30141	mmu-miR-185-5p
mmu_circRNA_001769	mmu-miR-31-5p
mmu_circRNA_21032	mmu-miR-185-5p
mmu_circRNA_002100	mmu-miR-497a-5p
mmu_circRNA_43263	mmu-miR-7a-5p
mmu_circRNA_006877	mmu-miR-149-5p
mmu-miR-125a-3p	Mrpl15
mmu-miR-320-3p	Mrpl15
mmu-miR-185-5p	Mrpl15
mmu-miR-330-5p	Mrpl15
mmu-let-7i-3p	Mrpl15
mmu-miR-149-5p	Mrpl15
mmu-miR-212-3p	Mrpl15
mmu-miR-124-5p	Mrpl15
mmu-miR-16-5p	Mrpl15
mmu-miR-31-5p	Mrpl15
mmu-miR-291b-5p	Mrpl15
mmu-miR-709	Mrpl15
mmu-miR-125a-3p	Kcnb2
mmu-miR-330-5p	Kcnb2
mmu-miR-532-5p	Kcnb2
mmu-miR-320-3p	Kcnb2
mmu-miR-31-5p	Pdcl3
mmu-miR-330-5p	Pdcl3
mmu-miR-320-3p	Pdcl3
mmu-miR-495-3p	Tmem237
mmu-miR-361-5p	Tmem237
mmu-miR-132-3p	Gm973
mmu-miR-320-3p	Gm973
mmu-miR-330-5p	Nbeal1
mmu-miR-7a-5p	Nbeal1
mmu-miR-495-3p	Nbeal1
mmu-miR-337-3p	Rpe
mmu-miR-361-5p	Rpe
mmu-miR-132-3p	Stk16
mmu-miR-149-5p	Stk16
mmu-miR-31-5p	Stk16
mmu-miR-320-3p	Stk16
mmu-miR-666-3p	Stk16
mmu-miR-185-5p	Acsl3
mmu-miR-361-5p	Acsl3
mmu-miR-709	Acsl3
mmu-miR-199a-5p	Arl4c
mmu-miR-291b-5p	Arl4c
mmu-miR-149-5p	Gpr35
mmu-miR-330-5p	Gpr35
mmu-miR-212-3p	Gpr35
mmu-miR-291b-5p	Gpr35
mmu-miR-125a-3p	Neu4
mmu-miR-149-5p	Neu4
mmu-miR-320-3p	Neu4
mmu-miR-666-3p	Neu4
mmu-miR-132-3p	Tfcp2l1
mmu-miR-199a-5p	Tfcp2l1
mmu-miR-16-5p	Tfcp2l1
mmu-miR-330-5p	Tfcp2l1
mmu-miR-212-3p	Tfcp2l1
mmu-miR-320-3p	Tfcp2l1
mmu-miR-361-5p	Tfcp2l1
mmu-miR-532-5p	Tfcp2l1
mmu-miR-291b-5p	Tfcp2l1
mmu-miR-497a-5p	Tfcp2l1
mmu-miR-31-5p	Rgs18
mmu-miR-320-3p	Rgs18
mmu-miR-125a-3p	Ier5
mmu-miR-330-5p	Ier5
mmu-miR-337-3p	Ier5
mmu-miR-149-5p	Mrps14
mmu-miR-361-5p	Mrps14
mmu-miR-291b-5p	Mrps14
mmu-miR-666-3p	Zbtb37
mmu-miR-709	Zbtb37
mmu-miR-185-5p	Zbtb37
mmu-miR-291b-5p	Zbtb37
mmu-miR-124-5p	Zbtb37
mmu-miR-125a-3p	Zbtb37
mmu-miR-199a-5p	Zbtb37
mmu-miR-31-5p	Zbtb37
mmu-miR-320-3p	Zbtb37
mmu-miR-125a-3p	Pbx1
mmu-miR-666-3p	Pbx1
mmu-miR-320-3p	Pbx1
mmu-miR-291b-5p	Pbx1
mmu-miR-709	Pbx1
mmu-let-7i-3p	Pbx1
mmu-miR-132-3p	Pbx1
mmu-miR-532-5p	Pbx1
mmu-miR-709	Irf6
mmu-miR-330-5p	Msrb2
mmu-miR-185-5p	Thnsl1
mmu-miR-16-5p	Thnsl1
mmu-miR-709	Thnsl1
mmu-miR-125a-3p	Nxph2
mmu-miR-497a-5p	Nxph2
mmu-miR-495-3p	Nxph2
mmu-let-7i-3p	Rnf224
mmu-miR-199a-5p	Rnf224
mmu-miR-31-5p	Rnf224
mmu-miR-291b-5p	Rnf224
mmu-miR-532-5p	Pkn3
mmu-let-7i-3p	Ncs1
mmu-miR-132-3p	Ncs1
mmu-miR-330-5p	Ncs1
mmu-miR-337-3p	Ncs1
mmu-miR-212-3p	Ncs1
mmu-miR-291b-5p	Ncs1
mmu-miR-666-3p	Ncs1
mmu-miR-709	Lcn2
mmu-let-7i-3p	Lhx6
mmu-miR-125a-3p	Lhx6
mmu-miR-199a-5p	Lhx6
mmu-miR-330-5p	Lhx6
mmu-miR-31-5p	Lhx6
mmu-miR-709	Lhx6
mmu-miR-666-3p	Lhx6
mmu-let-7i-3p	Scai
mmu-miR-124-5p	Scai
mmu-miR-125a-3p	Scai
mmu-miR-31-5p	Scai
mmu-miR-212-3p	Scai
mmu-miR-7a-5p	Scai
mmu-miR-361-5p	Scai
mmu-miR-532-5p	Scai
mmu-miR-666-3p	Scai
mmu-miR-31-5p	Lypd6b
mmu-miR-709	Lypd6b
mmu-miR-125a-3p	Tnfaip6
mmu-miR-7a-5p	Tnfaip6
mmu-miR-709	Tnfaip6
mmu-miR-31-5p	Ppig
mmu-miR-330-5p	Ppig
mmu-miR-337-3p	Ppig
mmu-miR-320-3p	Ppig
mmu-miR-361-5p	Ppig
mmu-miR-495-3p	Ppig
mmu-miR-124-5p	Ppig
mmu-miR-497a-5p	Ppig
mmu-miR-31-5p	Nckap1
mmu-let-7i-3p	Slc1a2
mmu-miR-125a-3p	Slc1a2
mmu-miR-149-5p	Slc1a2
mmu-miR-320-3p	Slc1a2
mmu-miR-361-5p	Slc1a2
mmu-miR-532-5p	Slc1a2
mmu-miR-291b-5p	Slc1a2
mmu-miR-497a-5p	Slc1a2
mmu-miR-125a-3p	Fbxo3
mmu-miR-132-3p	Fbxo3
mmu-miR-149-5p	Fbxo3
mmu-miR-31-5p	Fbxo3
mmu-miR-532-5p	Fbxo3
mmu-let-7i-3p	Fbxo3
mmu-miR-199a-5p	Fbxo3
mmu-miR-125a-3p	Cstf3
mmu-miR-709	Cstf3
mmu-let-7i-3p	Mpped2
mmu-miR-31-5p	Mpped2
mmu-miR-320-3p	Mpped2
mmu-miR-709	Arl14ep
mmu-miR-125a-3p	Arl14ep
mmu-miR-532-5p	Arl14ep
mmu-miR-666-3p	Arl14ep
mmu-miR-212-3p	Grem1
mmu-miR-666-3p	Grem1
mmu-let-7i-3p	Dph6
mmu-miR-532-5p	Dph6
mmu-miR-666-3p	Dph6
mmu-miR-495-3p	Dph6
mmu-miR-709	Dph6
mmu-miR-31-5p	Dph6
mmu-miR-16-5p	Srp14
mmu-miR-185-5p	Ndufaf1
mmu-miR-709	Ndufaf1
mmu-miR-185-5p	Tmem87a
mmu-miR-16-5p	Tmem87a
mmu-miR-31-5p	Tmem87a
mmu-miR-709	Tmem87a
mmu-miR-330-5p	Tmem87a
mmu-miR-330-5p	Gm14085
mmu-miR-532-5p	Gm14085
mmu-miR-212-3p	Gatm
mmu-miR-709	Mall
mmu-miR-185-5p	Mall
mmu-miR-31-5p	Mall
mmu-miR-497a-5p	Mall
mmu-miR-709	Smox
mmu-miR-125a-3p	Smox
mmu-miR-125a-3p	Erv3
mmu-miR-185-5p	Erv3
mmu-miR-31-5p	Erv3
mmu-miR-337-3p	Erv3
mmu-miR-132-3p	Macrod2
mmu-miR-337-3p	Macrod2
mmu-miR-291b-5p	Macrod2
mmu-miR-125a-3p	Macrod2
mmu-miR-185-5p	Macrod2
mmu-miR-532-5p	Macrod2
mmu-miR-709	Mgme1
mmu-miR-125a-3p	Mgme1
mmu-miR-212-3p	Mgme1
mmu-miR-291b-5p	Mgme1
mmu-miR-125a-3p	Cd93
mmu-miR-132-3p	Cd93
mmu-miR-185-5p	Cd93
mmu-miR-31-5p	Cd93
mmu-miR-330-5p	Cd93
mmu-miR-212-3p	Cd93
mmu-miR-330-5p	Zfp345
mmu-miR-709	H13
mmu-miR-125a-3p	H13
mmu-miR-149-5p	H13
mmu-miR-199a-5p	H13
mmu-miR-320-3p	H13
mmu-miR-361-5p	H13
mmu-miR-291b-5p	H13
mmu-miR-337-3p	H13
mmu-miR-709	Id1
mmu-miR-125a-3p	Ccm2l
mmu-miR-132-3p	Ccm2l
mmu-let-7i-3p	Mmp24
mmu-miR-124-5p	Mmp24
mmu-miR-185-5p	Mmp24
mmu-miR-330-5p	Mmp24
mmu-miR-337-3p	Mmp24
mmu-miR-361-5p	Mmp24
mmu-miR-532-5p	Mmp24
mmu-miR-497a-5p	Mmp24
mmu-miR-149-5p	Tgm2
mmu-miR-666-3p	Tgm2
mmu-miR-125a-3p	Ppp1r16b
mmu-miR-31-5p	Ppp1r16b
mmu-miR-330-5p	Ppp1r16b
mmu-miR-291b-5p	Ppp1r16b
mmu-miR-291b-5p	Lpin3
mmu-miR-497a-5p	Lpin3
mmu-miR-709	Rbpjl
mmu-miR-497a-5p	Eya2
mmu-miR-212-3p	Eya2
mmu-miR-125a-3p	Cp
mmu-let-7i-3p	Cp
mmu-miR-320-3p	Cp
mmu-miR-361-5p	Cp
mmu-miR-291b-5p	Cp
mmu-miR-666-3p	Cp
mmu-miR-709	Cp
mmu-miR-31-5p	Phc3
mmu-miR-291b-5p	Phc3
mmu-miR-124-5p	Phc3
mmu-miR-132-3p	Phc3
mmu-miR-185-5p	Phc3
mmu-miR-199a-5p	Phc3
mmu-miR-212-3p	Phc3
mmu-miR-125a-3p	Phc3
mmu-miR-16-5p	Phc3
mmu-miR-7a-5p	Phc3
mmu-miR-199a-5p	Skil
mmu-miR-16-5p	Skil
mmu-miR-330-5p	Skil
mmu-miR-532-5p	Skil
mmu-miR-291b-5p	Skil
mmu-miR-497a-5p	Skil
mmu-miR-185-5p	Atp11b
mmu-miR-320-3p	Atp11b
mmu-miR-185-5p	Ankrd50
mmu-miR-199a-5p	Ankrd50
mmu-miR-31-5p	Ankrd50
mmu-miR-330-5p	Ankrd50
mmu-miR-337-3p	Ankrd50
mmu-miR-320-3p	Ankrd50
mmu-miR-532-5p	Ankrd50
mmu-miR-291b-5p	Ankrd50
mmu-miR-666-3p	Ankrd50
mmu-miR-497a-5p	Ankrd50
mmu-miR-709	Ankrd50
mmu-miR-212-3p	Maml3
mmu-miR-361-5p	Maml3
mmu-miR-291b-5p	Maml3
mmu-miR-709	Maml3
mmu-miR-666-3p	Lhfp
mmu-miR-132-3p	Tiparp
mmu-miR-212-3p	Tiparp
mmu-miR-361-5p	Tiparp
mmu-miR-185-5p	Arhgef11
mmu-miR-125a-3p	Bglap3
mmu-miR-320-3p	Bglap3
mmu-miR-125a-3p	Bglap2
mmu-miR-320-3p	Sec22b
mmu-miR-361-5p	Sec22b
mmu-miR-709	Sec22b
mmu-miR-125a-3p	Vangl1
mmu-miR-31-5p	Vangl1
mmu-miR-320-3p	Vangl1
mmu-miR-361-5p	Vangl1
mmu-miR-291b-5p	Vangl1
mmu-miR-709	Vangl1
mmu-let-7i-3p	Dbt
mmu-miR-31-5p	Dbt
mmu-miR-361-5p	Dbt
mmu-miR-124-5p	Synpo2
mmu-miR-31-5p	Synpo2
mmu-miR-124-5p	Metap1
mmu-miR-125a-3p	Metap1
mmu-miR-185-5p	Metap1
mmu-miR-199a-5p	Metap1
mmu-miR-532-5p	Metap1
mmu-miR-337-3p	Clca3a1
mmu-miR-666-3p	Clca3a1
mmu-miR-337-3p	Clca3a2
mmu-miR-666-3p	Clca3a2
mmu-miR-125a-3p	Lpar3
mmu-miR-149-5p	Rad54b
mmu-miR-330-5p	Rad54b
mmu-miR-212-3p	Rad54b
mmu-miR-532-5p	Rad54b
mmu-miR-497a-5p	Rad54b
mmu-miR-709	Rad54b
mmu-miR-337-3p	Gem
mmu-miR-330-5p	Pdp1
mmu-miR-532-5p	Pdp1
mmu-miR-320-3p	Pdp1
mmu-miR-497a-5p	Pdp1
mmu-miR-125a-3p	Pdp1
mmu-miR-149-5p	Pdp1
mmu-miR-149-5p	Rbm12b2
mmu-miR-31-5p	Rbm12b2
mmu-miR-709	Rbm12b2
mmu-miR-124-5p	Wwp1
mmu-miR-709	Klf4
mmu-let-7i-3p	Ikbkap
mmu-miR-132-3p	Ikbkap
mmu-miR-337-3p	Ikbkap
mmu-miR-212-3p	Ikbkap
mmu-miR-320-3p	Ikbkap
mmu-miR-709	Ikbkap
mmu-miR-330-5p	D630039A03Rik
mmu-miR-291b-5p	D630039A03Rik
mmu-miR-666-3p	D630039A03Rik
mmu-miR-31-5p	Efcab7
mmu-let-7i-3p	Acot11
mmu-miR-124-5p	Acot11
mmu-miR-149-5p	Acot11
mmu-miR-16-5p	Acot11
mmu-miR-330-5p	Acot11
mmu-miR-212-3p	Acot11
mmu-miR-199a-5p	Acot11
mmu-miR-361-5p	Acot11
mmu-miR-149-5p	Slc1a7
mmu-miR-124-5p	Ybx1
mmu-miR-666-3p	Ybx1
mmu-miR-497a-5p	Ppih
mmu-miR-125a-3p	Ppih
mmu-miR-199a-5p	Ppih
mmu-miR-709	Ppih
mmu-miR-124-5p	Ppih
mmu-miR-185-5p	Ppih
mmu-miR-124-5p	Mfsd2a
mmu-miR-149-5p	Mfsd2a
mmu-miR-497a-5p	Mfsd2a
mmu-miR-125a-3p	Thrap3
mmu-miR-132-3p	Thrap3
mmu-miR-361-5p	Thrap3
mmu-miR-709	Thrap3
mmu-miR-497a-5p	Trim63
mmu-miR-330-5p	Trim63
mmu-miR-212-3p	Trim63
mmu-miR-199a-5p	Epha2
mmu-miR-212-3p	Epha2
mmu-miR-320-3p	Epha2
mmu-miR-125a-3p	Zfp933
mmu-miR-330-5p	Zfp933
mmu-miR-320-3p	Zfp933
mmu-miR-361-5p	Zfp933
mmu-miR-291b-5p	Zfp933
mmu-miR-709	Zfp933
mmu-miR-212-3p	Plekhg5
mmu-miR-709	Plekhg5
mmu-let-7i-3p	Icmt
mmu-miR-125a-3p	Icmt
mmu-miR-149-5p	Icmt
mmu-miR-212-3p	Icmt
mmu-miR-532-5p	Icmt
mmu-miR-709	Icmt
mmu-let-7i-3p	Nadk
mmu-miR-185-5p	Nadk
mmu-miR-320-3p	Nadk
mmu-miR-497a-5p	Nadk
mmu-let-7i-3p	Fam133b
mmu-miR-132-3p	Fam133b
mmu-miR-31-5p	Fam133b
mmu-miR-212-3p	Fam133b
mmu-miR-666-3p	Fam133b
mmu-miR-497a-5p	Fam133b
mmu-miR-709	Fam133b
mmu-miR-132-3p	Gm7347
mmu-miR-291b-5p	Gm7347
mmu-miR-16-5p	Gm7347
mmu-miR-185-5p	Gm7347
mmu-miR-125a-3p	Gm10471
mmu-miR-149-5p	Gm10471
mmu-miR-16-5p	Gm10471
mmu-miR-532-5p	Gm10471
mmu-miR-291b-5p	Gm10471
mmu-miR-709	Gm10471
mmu-miR-330-5p	Fosl2
mmu-miR-124-5p	Fosl2
mmu-miR-125a-3p	Fosl2
mmu-miR-149-5p	Fosl2
mmu-miR-185-5p	Fosl2
mmu-miR-199a-5p	Fosl2
mmu-miR-16-5p	Fosl2
mmu-miR-212-3p	Fosl2
mmu-miR-709	Fosl2
mmu-miR-125a-3p	Whsc1
mmu-miR-124-5p	Whsc1
mmu-let-7i-3p	Whsc1
mmu-miR-185-5p	Whsc1
mmu-miR-212-3p	Whsc1
mmu-miR-532-5p	Whsc1
mmu-miR-291b-5p	Whsc1
mmu-miR-199a-5p	Whsc1
mmu-miR-330-5p	Whsc1
mmu-miR-666-3p	Whsc1
mmu-miR-709	Whsc1
mmu-miR-337-3p	Grk4
mmu-miR-125a-3p	Grpel1
mmu-miR-31-5p	Grpel1
mmu-miR-330-5p	Grpel1
mmu-miR-291b-5p	Grpel1
mmu-miR-497a-5p	Grpel1
mmu-miR-132-3p	Otop1
mmu-miR-330-5p	Fam184b
mmu-miR-709	Fam184b
mmu-miR-124-5p	Rhoh
mmu-miR-132-3p	Rhoh
mmu-miR-185-5p	Rhoh
mmu-miR-330-5p	Rhoh
mmu-miR-16-5p	Rhoh
mmu-let-7i-3p	Kdr
mmu-miR-125a-3p	Kdr
mmu-miR-125a-3p	Ppbp
mmu-miR-185-5p	Ppbp
mmu-miR-320-3p	Ppbp
mmu-miR-199a-5p	Cxcl1
mmu-miR-337-3p	Cxcl1
mmu-miR-212-3p	E330014E10Rik
mmu-miR-212-3p	Arhgap24
mmu-miR-31-5p	Arhgap24
mmu-let-7i-3p	Arhgap24
mmu-miR-124-5p	Arhgap24
mmu-miR-125a-3p	Arhgap24
mmu-miR-149-5p	Arhgap24
mmu-miR-185-5p	Arhgap24
mmu-miR-320-3p	Arhgap24
mmu-miR-7a-5p	Arhgap24
mmu-miR-532-5p	Arhgap24
mmu-miR-709	Arhgap24
mmu-miR-7a-5p	Zfp951
mmu-miR-124-5p	Cdc7
mmu-miR-125a-3p	Cdc7
mmu-miR-185-5p	Cdc7
mmu-miR-124-5p	4930522L14Rik
mmu-miR-185-5p	4930522L14Rik
mmu-miR-125a-3p	Crybb1
mmu-miR-149-5p	Msi1
mmu-miR-185-5p	Msi1
mmu-miR-709	Msi1
mmu-miR-709	Phkg1
mmu-miR-185-5p	Phkg1
mmu-miR-337-3p	Phkg1
mmu-miR-132-3p	Zfp655
mmu-miR-320-3p	Zfp655
mmu-miR-149-5p	Zfp655
mmu-miR-31-5p	Zfp655
mmu-miR-330-5p	Zfp655
mmu-miR-532-5p	Zfp655
mmu-miR-709	Zfp655
mmu-miR-709	Medag
mmu-miR-199a-5p	Medag
mmu-miR-212-3p	Medag
mmu-miR-291b-5p	Medag
mmu-miR-125a-3p	Medag
mmu-miR-497a-5p	Medag
mmu-miR-497a-5p	Fscn3
mmu-miR-330-5p	Lep
mmu-miR-361-5p	Lep
mmu-miR-532-5p	Lep
mmu-miR-125a-3p	Mest
mmu-miR-330-5p	Mest
mmu-miR-337-3p	Mest
mmu-miR-709	Prss37
mmu-miR-320-3p	Gimap4
mmu-miR-666-3p	Gimap4
mmu-miR-709	Gimap4
mmu-miR-7a-5p	Gimap6
mmu-miR-497a-5p	Gimap6
mmu-let-7i-3p	Creb5
mmu-miR-125a-3p	Creb5
mmu-miR-185-5p	Creb5
mmu-miR-16-5p	Creb5
mmu-miR-532-5p	Creb5
mmu-miR-291b-5p	Creb5
mmu-miR-497a-5p	Creb5
mmu-miR-709	Creb5
mmu-miR-330-5p	Creb5
mmu-let-7i-3p	Gm5878
mmu-miR-199a-5p	Gm5878
mmu-miR-31-5p	Gm5878
mmu-miR-330-5p	Gm5878
mmu-miR-212-3p	Gm5878
mmu-miR-666-3p	Gm5878
mmu-miR-497a-5p	Gm5878
mmu-miR-125a-3p	Tprkb
mmu-miR-320-3p	Tprkb
mmu-miR-709	Tprkb
mmu-miR-16-5p	Gmcl1
mmu-let-7i-3p	Chl1
mmu-miR-125a-3p	Chl1
mmu-miR-337-3p	Chl1
mmu-miR-132-3p	Pex26
mmu-miR-185-5p	Pex26
mmu-miR-320-3p	Pex26
mmu-miR-361-5p	Pex26
mmu-miR-532-5p	Pex26
mmu-miR-291b-5p	Pex26
mmu-miR-709	Apold1
mmu-miR-320-3p	Leng8
mmu-miR-124-5p	Eps8l1
mmu-miR-709	Eps8l1
mmu-miR-124-5p	Zfp329
mmu-miR-132-3p	Zfp329
mmu-miR-149-5p	Zfp329
mmu-miR-199a-5p	Zfp329
mmu-miR-337-3p	Zfp329
mmu-miR-212-3p	Zfp329
mmu-miR-361-5p	Zfp329
mmu-miR-666-3p	Zfp329
mmu-miR-497a-5p	Zfp329
mmu-miR-709	Zfp329
mmu-miR-149-5p	Hif3a
mmu-let-7i-3p	Hif3a
mmu-miR-185-5p	Hif3a
mmu-miR-199a-5p	Hif3a
mmu-miR-31-5p	Hif3a
mmu-miR-532-5p	Hif3a
mmu-miR-709	Hif3a
mmu-miR-132-3p	Hif3a
mmu-miR-212-3p	Hif3a
mmu-miR-132-3p	Psg16
mmu-miR-149-5p	Psg16
mmu-miR-330-5p	Psg16
mmu-miR-532-5p	Psg16
mmu-miR-666-3p	Psg16
mmu-miR-199a-5p	Fosb
mmu-miR-185-5p	Fosb
mmu-miR-330-5p	Fosb
mmu-miR-361-5p	Fosb
mmu-miR-497a-5p	Fosb
mmu-miR-709	Fosb
mmu-miR-125a-3p	Fosb
mmu-miR-532-5p	Fosb
mmu-miR-320-3p	Zfp574
mmu-miR-361-5p	Zfp574
mmu-miR-709	Zfp574
mmu-miR-320-3p	Zfp526
mmu-miR-149-5p	Zfp526
mmu-miR-125a-3p	Zfp84
mmu-miR-330-5p	Zfp84
mmu-miR-320-3p	Zfp84
mmu-miR-497a-5p	Zfp84
mmu-miR-709	Zfp84
mmu-miR-291b-5p	Gm5595
mmu-miR-497a-5p	Gm5595
mmu-miR-125a-3p	Zfp715
mmu-miR-16-5p	Zfp715
mmu-miR-320-3p	Zfp715
mmu-miR-532-5p	Myod1
mmu-miR-185-5p	Nipa1
mmu-miR-320-3p	Nipa1
mmu-miR-125a-3p	Mef2a
mmu-miR-31-5p	Mef2a
mmu-miR-320-3p	Mef2a
mmu-miR-532-5p	Mef2a
mmu-miR-291b-5p	Mef2a
mmu-miR-709	Mef2a
mmu-miR-185-5p	Mef2a
mmu-miR-330-5p	Mef2a
mmu-miR-124-5p	Mef2a
mmu-miR-31-5p	Mesp2
mmu-miR-532-5p	Crtc3
mmu-miR-185-5p	Tm6sf1
mmu-miR-125a-3p	Tm6sf1
mmu-miR-709	Prss23
mmu-miR-337-3p	Prss23
mmu-miR-185-5p	Mical2
mmu-miR-199a-5p	Mical2
mmu-miR-16-5p	Mical2
mmu-miR-31-5p	Mical2
mmu-miR-532-5p	Mical2
mmu-miR-291b-5p	Mical2
mmu-miR-330-5p	Scgb1c1
mmu-let-7i-3p	Cd209b
mmu-miR-125a-3p	Cd209b
mmu-miR-31-5p	Col4a1
mmu-miR-709	Col4a1
mmu-miR-31-5p	Atp7b
mmu-miR-320-3p	Ido2
mmu-miR-666-3p	Ido2
mmu-miR-497a-5p	Ido2
mmu-miR-709	Ido2
mmu-miR-330-5p	Tti2
mmu-miR-212-3p	Tti2
mmu-miR-320-3p	Tti2
mmu-miR-291b-5p	Fut10
mmu-miR-125a-3p	Fut10
mmu-miR-709	Fut10
mmu-miR-31-5p	Fut10
mmu-miR-709	Smim18
mmu-miR-199a-5p	Dusp4
mmu-miR-337-3p	Tnks
mmu-miR-709	Ppp1r3b
mmu-miR-16-5p	Ppp1r3b
mmu-miR-125a-3p	Ppp1r3b
mmu-miR-185-5p	Ppp1r3b
mmu-miR-212-3p	Ppp1r3b
mmu-miR-320-3p	Ppp1r3b
mmu-miR-185-5p	6430573F11Rik
mmu-miR-31-5p	6430573F11Rik
mmu-miR-330-5p	6430573F11Rik
mmu-miR-124-5p	6430573F11Rik
mmu-miR-7a-5p	2019-03-01
mmu-miR-125a-3p	2019-03-01
mmu-miR-199a-5p	2019-03-01
mmu-miR-666-3p	2019-03-01
mmu-miR-330-5p	2019-03-01
mmu-miR-497a-5p	2019-03-01
mmu-miR-149-5p	2019-03-01
mmu-miR-320-3p	2019-03-01
mmu-miR-330-5p	Zfp930
mmu-miR-709	Zfp930
mmu-let-7i-3p	Ocel1
mmu-miR-330-5p	Ocel1
mmu-miR-149-5p	Klf2
mmu-miR-666-3p	Klf2
mmu-miR-125a-3p	Gypa
mmu-miR-212-3p	Gypa
mmu-miR-361-5p	Gypa
mmu-miR-337-3p	Zfp791
mmu-miR-199a-5p	4921524J17Rik
mmu-miR-709	4921524J17Rik
mmu-miR-291b-5p	Zfp423
mmu-miR-330-5p	Adgrg1
mmu-miR-125a-3p	Adgrg1
mmu-miR-709	Mlkl
mmu-miR-199a-5p	Cdyl2
mmu-miR-532-5p	Cdyl2
mmu-let-7i-3p	Cdyl2
mmu-miR-185-5p	Cdyl2
mmu-miR-16-5p	Cdyl2
mmu-miR-330-5p	Cdyl2
mmu-miR-291b-5p	Cdyl2
mmu-miR-124-5p	Foxf1
mmu-miR-497a-5p	Foxf1
mmu-miR-212-3p	Chmp1a
mmu-miR-149-5p	Trim67
mmu-miR-185-5p	Trim67
mmu-miR-330-5p	Trim67
mmu-miR-361-5p	Trim67
mmu-miR-495-3p	Trim67
mmu-miR-291b-5p	Chordc1
mmu-miR-125a-3p	Zfp426
mmu-miR-532-5p	Zfp426
mmu-miR-199a-5p	Zfp426
mmu-miR-149-5p	Pigyl
mmu-miR-124-5p	Opcml
mmu-miR-149-5p	Opcml
mmu-miR-185-5p	Opcml
mmu-miR-330-5p	Opcml
mmu-miR-337-3p	Opcml
mmu-miR-7a-5p	Opcml
mmu-miR-532-5p	Opcml
mmu-miR-709	Tbrg1
mmu-miR-330-5p	Vwa5a
mmu-miR-185-5p	Clmp
mmu-miR-320-3p	Clmp
mmu-miR-125a-3p	Rps25
mmu-miR-125a-3p	Sik2
mmu-let-7i-3p	Sik2
mmu-miR-31-5p	Sik2
mmu-miR-330-5p	Sik2
mmu-miR-212-3p	Sik2
mmu-miR-291b-5p	Sik2
mmu-miR-666-3p	Sik2
mmu-miR-709	Sik2
mmu-miR-185-5p	Sik2
mmu-miR-497a-5p	Plscr4
mmu-miR-149-5p	Spsb4
mmu-miR-330-5p	Spsb4
mmu-miR-532-5p	Spsb4
mmu-miR-666-3p	Spsb4
mmu-miR-497a-5p	Spsb4
mmu-miR-709	Spsb4
mmu-miR-132-3p	Abhd14a
mmu-let-7i-3p	Lrrc2
mmu-miR-125a-3p	Lrrc2
mmu-miR-31-5p	Lrrc2
mmu-miR-149-5p	Ccr8
mmu-miR-709	Mobp
mmu-let-7i-3p	Mobp
mmu-miR-330-5p	Mobp
mmu-miR-320-3p	Mobp
mmu-miR-132-3p	Mobp
mmu-miR-212-3p	Mobp
mmu-miR-125a-3p	Lats1
mmu-miR-320-3p	Lats1
mmu-miR-532-5p	Lats1
mmu-miR-31-5p	Hbs1l
mmu-miR-337-3p	Vnn1
mmu-miR-320-3p	Vnn1
mmu-miR-132-3p	Sec63
mmu-miR-185-5p	Sec63
mmu-miR-330-5p	Sec63
mmu-miR-320-3p	Sec63
mmu-miR-149-5p	Pkib
mmu-miR-199a-5p	Pkib
mmu-miR-212-3p	Pkib
mmu-miR-361-5p	Pkib
mmu-miR-497a-5p	Pkib
mmu-miR-709	Pkib
mmu-miR-330-5p	Pkib
mmu-miR-320-3p	Pkib
mmu-miR-666-3p	Pkib
mmu-miR-7a-5p	Fabp7
mmu-miR-125a-3p	P4ha1
mmu-miR-16-5p	P4ha1
mmu-miR-666-3p	P4ha1
mmu-miR-124-5p	Ggt1
mmu-miR-497a-5p	Tspear
mmu-miR-31-5p	Nmrk2
mmu-miR-320-3p	Nmrk2
mmu-miR-709	Nmrk2
mmu-miR-31-5p	Nedd1
mmu-miR-532-5p	Nedd1
mmu-miR-497a-5p	Nedd1
mmu-miR-124-5p	Kitl
mmu-miR-31-5p	Kitl
mmu-miR-337-3p	Kitl
mmu-miR-7a-5p	Kitl
mmu-miR-361-5p	Kitl
mmu-miR-497a-5p	Kitl
mmu-miR-709	Kitl
mmu-let-7i-3p	Kitl
mmu-miR-320-3p	Kitl
mmu-miR-31-5p	Alx1
mmu-miR-497a-5p	Alx1
mmu-miR-185-5p	Grip1
mmu-miR-330-5p	Grip1
mmu-miR-149-5p	Grip1
mmu-miR-125a-3p	Lemd3
mmu-miR-709	Lemd3
mmu-miR-666-3p	Tmem194
mmu-miR-199a-5p	Tmem194
mmu-miR-31-5p	Tmem194
mmu-miR-330-5p	Tmem194
mmu-miR-212-3p	Tmem194
mmu-miR-320-3p	Tmem194
mmu-miR-495-3p	Tmem194
mmu-miR-709	Tmem194
mmu-miR-132-3p	Tmem194
mmu-miR-16-5p	BC089597
mmu-miR-497a-5p	BC089597
mmu-miR-125a-3p	Gatsl3
mmu-miR-532-5p	Gatsl3
mmu-miR-709	Gatsl3
mmu-miR-337-3p	Nf2
mmu-miR-709	Nf2
mmu-miR-199a-5p	Stc2
mmu-miR-132-3p	Stc2
mmu-miR-497a-5p	Stc2
mmu-miR-495-3p	Stc2
mmu-miR-31-5p	Sgcd
mmu-miR-185-5p	Aff4
mmu-miR-337-3p	Aff4
mmu-miR-291b-5p	Aff4
mmu-miR-709	Aff4
mmu-miR-149-5p	Il13
mmu-miR-532-5p	Il13
mmu-miR-124-5p	Ankfy1
mmu-miR-185-5p	Ankfy1
mmu-miR-199a-5p	Ankfy1
mmu-miR-31-5p	Ankfy1
mmu-miR-320-3p	Ankfy1
mmu-miR-7a-5p	Ankfy1
mmu-miR-709	Ankfy1
mmu-miR-709	Cryba1
mmu-miR-125a-3p	Traf4
mmu-miR-16-5p	Traf4
mmu-miR-185-5p	Col1a1
mmu-miR-330-5p	Col1a1
mmu-miR-212-3p	Col1a1
mmu-miR-532-5p	Col1a1
mmu-miR-31-5p	Hoxb6
mmu-miR-7a-5p	Rpl23
mmu-miR-532-5p	Rpl23
mmu-miR-330-5p	Krtap1-4
mmu-miR-532-5p	Slc4a1
mmu-let-7i-3p	Slc4a1
mmu-miR-125a-3p	Slc4a1
mmu-miR-212-3p	Slc4a1
mmu-miR-709	Slc4a1
mmu-miR-125a-3p	Kansl1
mmu-miR-337-3p	Kansl1
mmu-let-7i-3p	Kansl1
mmu-miR-185-5p	Kansl1
mmu-miR-125a-3p	Pitpnc1
mmu-miR-320-3p	Pitpnc1
mmu-miR-149-5p	Pitpnc1
mmu-miR-31-5p	Pitpnc1
mmu-miR-666-3p	Pitpnc1
mmu-miR-124-5p	Axin2
mmu-miR-149-5p	Axin2
mmu-miR-212-3p	Axin2
mmu-miR-291b-5p	Axin2
mmu-miR-185-5p	Sox9
mmu-miR-291b-5p	Sox9
mmu-miR-709	Sox9
mmu-miR-320-3p	St6galnac2
mmu-miR-532-5p	St6galnac2
mmu-miR-709	St6galnac2
mmu-miR-132-3p	Cbx8
mmu-miR-709	Anapc11
mmu-let-7i-3p	Anapc11
mmu-miR-149-5p	Anapc11
mmu-miR-212-3p	Anapc11
mmu-miR-320-3p	Anapc11
mmu-miR-532-5p	Anapc11
mmu-miR-125a-3p	Anapc11
mmu-miR-125a-3p	Etv1
mmu-miR-337-3p	Etv1
mmu-miR-709	Etv1
mmu-miR-185-5p	Etv1
mmu-miR-330-5p	Etv1
mmu-miR-291b-5p	Etv1
mmu-miR-497a-5p	Etv1
mmu-miR-361-5p	Dnaaf2
mmu-miR-709	Dnaaf2
mmu-miR-497a-5p	2700049A03Rik
mmu-miR-497a-5p	Fos
mmu-miR-132-3p	Degs2
mmu-miR-709	Degs2
mmu-miR-330-5p	Degs2
mmu-miR-212-3p	Degs2
mmu-miR-320-3p	Degs2
mmu-miR-497a-5p	Degs2
mmu-miR-124-5p	Klc1
mmu-miR-125a-3p	Klc1
mmu-miR-185-5p	Klc1
mmu-miR-532-5p	Klc1
mmu-miR-495-3p	Klc1
mmu-miR-31-5p	Akr1e1
mmu-miR-337-3p	Akr1e1
mmu-miR-212-3p	Akr1e1
mmu-miR-497a-5p	Akr1e1
mmu-miR-709	Akr1e1
mmu-miR-132-3p	Gng4
mmu-miR-199a-5p	Gng4
mmu-miR-497a-5p	Gng4
mmu-miR-125a-3p	Cap2
mmu-miR-149-5p	Cap2
mmu-miR-337-3p	Cap2
mmu-miR-666-3p	Cap2
mmu-miR-16-5p	Ecm2
mmu-miR-337-3p	Ecm2
mmu-miR-361-5p	Ecm2
mmu-miR-125a-3p	Trpc7
mmu-miR-31-5p	Trpc7
mmu-miR-330-5p	Ctla2b
mmu-miR-212-3p	Ctla2b
mmu-miR-666-3p	Ctla2b
mmu-miR-709	Ctla2b
mmu-miR-125a-3p	Ctla2b
mmu-miR-320-3p	Ctla2a
mmu-miR-361-5p	Ctla2a
mmu-miR-709	Ctla2a
mmu-let-7i-3p	Zfp874b
mmu-miR-125a-3p	Zfp874b
mmu-miR-149-5p	Zfp874b
mmu-miR-320-3p	Zfp874b
mmu-miR-125a-3p	Zfp58
mmu-miR-132-3p	Zfp58
mmu-miR-212-3p	Zfp58
mmu-miR-709	Zfp58
mmu-miR-149-5p	Zfp738
mmu-miR-212-3p	Zfp738
mmu-miR-125a-3p	Arsk
mmu-miR-709	Arsk
mmu-miR-330-5p	Homer1
mmu-miR-199a-5p	Homer1
mmu-miR-16-5p	Homer1
mmu-miR-291b-5p	Homer1
mmu-miR-497a-5p	Homer1
mmu-miR-709	Homer1
mmu-miR-124-5p	Homer1
mmu-miR-125a-3p	Homer1
mmu-miR-185-5p	Homer1
mmu-miR-320-3p	Homer1
mmu-miR-7a-5p	Hcn1
mmu-miR-361-5p	Hcn1
mmu-miR-532-5p	Hcn1
mmu-miR-291b-5p	Hcn1
mmu-miR-497a-5p	Hcn1
mmu-miR-495-3p	Hcn1
mmu-let-7i-3p	Fgf10
mmu-miR-31-5p	Fgf10
mmu-miR-337-3p	Fgf10
mmu-miR-212-3p	Fgf10
mmu-miR-497a-5p	Fgf10
mmu-miR-709	Fgf10
mmu-miR-31-5p	Ptprg
mmu-miR-320-3p	Ptprg
mmu-miR-185-5p	Ptprg
mmu-miR-212-3p	Ptprg
mmu-miR-532-5p	Saysd1
mmu-miR-132-3p	Saysd1
mmu-miR-330-5p	Saysd1
mmu-miR-361-5p	Saysd1
mmu-miR-291b-5p	Saysd1
mmu-miR-666-3p	Saysd1
mmu-miR-132-3p	Ptpn20
mmu-miR-149-5p	Ptpn20
mmu-miR-361-5p	Ptpn20
mmu-miR-291b-5p	Ptpn20
mmu-miR-199a-5p	Mapk1ip1l
mmu-miR-320-3p	Mapk1ip1l
mmu-miR-532-5p	Mapk1ip1l
mmu-miR-291b-5p	Mapk1ip1l
mmu-miR-497a-5p	Mapk1ip1l
mmu-miR-709	Mapk1ip1l
mmu-miR-185-5p	Naa30
mmu-miR-31-5p	Naa30
mmu-miR-212-3p	Naa30
mmu-miR-149-5p	Rnase10
mmu-miR-320-3p	Rnase10
mmu-miR-361-5p	Rnase10
mmu-miR-497a-5p	Rnase10
mmu-miR-330-5p	Psmb11
mmu-miR-337-3p	Psmb11
mmu-miR-125a-3p	Psmb11
mmu-miR-16-5p	Psmb11
mmu-miR-31-5p	Psmb11
mmu-miR-320-3p	Psmb11
mmu-miR-709	Psmb11
mmu-miR-709	Zfhx2
mmu-miR-7a-5p	Jph4
mmu-miR-666-3p	Jph4
mmu-miR-31-5p	Scara3
mmu-miR-337-3p	Scara3
mmu-miR-709	Scara3
mmu-miR-16-5p	Slc25a37
mmu-miR-337-3p	Slc25a37
mmu-miR-291b-5p	Slc25a37
mmu-miR-497a-5p	Slc25a37
mmu-miR-495-3p	Slc25a37
mmu-miR-709	Slc25a37
mmu-miR-125a-3p	Bin3
mmu-miR-149-5p	Bin3
mmu-miR-31-5p	Bin3
mmu-miR-31-5p	Abcc4
mmu-miR-320-3p	Abcc4
mmu-miR-497a-5p	Abcc4
mmu-miR-709	Abcc4
mmu-miR-185-5p	Abcc4
mmu-miR-709	Polr2k
mmu-miR-361-5p	Dpys
mmu-miR-709	Ndufb9
mmu-miR-125a-3p	St3gal1
mmu-miR-185-5p	St3gal1
mmu-miR-199a-5p	St3gal1
mmu-miR-31-5p	St3gal1
mmu-miR-330-5p	St3gal1
mmu-miR-320-3p	St3gal1
mmu-miR-532-5p	St3gal1
mmu-miR-149-5p	Ly6a
mmu-miR-132-3p	Ly6c1
mmu-miR-532-5p	Ly6c1
mmu-miR-185-5p	Ly6c1
mmu-miR-666-3p	Ly6c1
mmu-miR-497a-5p	Ly6c1
mmu-miR-709	Ly6c1
mmu-miR-337-3p	Gm35339
mmu-miR-709	Gm35339
mmu-miR-185-5p	Myh9
mmu-miR-361-5p	Triobp
mmu-miR-709	Triobp
mmu-miR-709	Shank3
mmu-miR-532-5p	Shank3
mmu-let-7i-3p	Dhh
mmu-miR-124-5p	Dhh
mmu-miR-132-3p	Dhh
mmu-miR-185-5p	Dhh
mmu-miR-497a-5p	Dhh
mmu-miR-149-5p	Mapk1
mmu-miR-125a-3p	Mapk1
mmu-miR-31-5p	Mapk1
mmu-miR-361-5p	Mapk1
mmu-miR-532-5p	Mapk1
mmu-miR-497a-5p	Mapk1
mmu-miR-330-5p	Mapk1
mmu-miR-212-3p	Mapk1
mmu-miR-320-3p	Mapk1
mmu-miR-709	Mapk1
mmu-let-7i-3p	Lrch3
mmu-miR-124-5p	Lrch3
mmu-miR-125a-3p	Lrch3
mmu-miR-132-3p	Lrch3
mmu-miR-185-5p	Lrch3
mmu-miR-320-3p	Lrch3
mmu-miR-709	Lrch3
mmu-miR-16-5p	Abi3bp
mmu-miR-31-5p	Mina
mmu-miR-124-5p	Mina
mmu-miR-125a-3p	Cyyr1
mmu-miR-185-5p	Cyyr1
mmu-miR-320-3p	Cyyr1
mmu-miR-125a-3p	Tmem242
mmu-miR-132-3p	Tmem242
mmu-miR-149-5p	Tmem242
mmu-miR-125a-3p	Gm9992
mmu-miR-125a-3p	Tbp
mmu-miR-709	Tbp
mmu-miR-330-5p	Zfp944
mmu-miR-31-5p	Gnptg
mmu-miR-125a-3p	Tpsb2
mmu-miR-124-5p	Sik1
mmu-miR-132-3p	Sik1
mmu-miR-330-5p	Sik1
mmu-miR-337-3p	Sik1
mmu-miR-212-3p	Sik1
mmu-miR-320-3p	Sik1
mmu-miR-495-3p	Sik1
mmu-miR-709	Sik1
mmu-miR-291b-5p	Morc2b
mmu-let-7i-3p	Ly6g6e
mmu-miR-149-5p	Ly6g6e
mmu-miR-125a-3p	Ubr2
mmu-miR-149-5p	Frs3
mmu-miR-320-3p	Mydgf
mmu-miR-149-5p	Mydgf
mmu-miR-497a-5p	Mydgf
mmu-miR-199a-5p	Mllt1
mmu-miR-7a-5p	Mllt1
mmu-miR-497a-5p	Mllt1
mmu-miR-199a-5p	Strn
mmu-miR-124-5p	Cyp1b1
mmu-miR-199a-5p	Cyp1b1
mmu-miR-291b-5p	Cyp1b1
mmu-let-7i-3p	Ccny
mmu-miR-125a-3p	Ccny
mmu-miR-149-5p	Ccny
mmu-miR-185-5p	Ccny
mmu-miR-31-5p	Ccny
mmu-miR-320-3p	Ccny
mmu-miR-361-5p	Ccny
mmu-miR-185-5p	Gata6
mmu-miR-199a-5p	Gata6
mmu-miR-291b-5p	Gata6
mmu-miR-124-5p	Cables1
mmu-miR-125a-3p	Cables1
mmu-miR-132-3p	Cables1
mmu-miR-330-5p	Cables1
mmu-miR-709	Cables1
mmu-miR-124-5p	Impact
mmu-miR-125a-3p	Impact
mmu-miR-149-5p	Impact
mmu-miR-199a-5p	Impact
mmu-miR-330-5p	Impact
mmu-miR-666-3p	Impact
mmu-miR-495-3p	Impact
mmu-miR-709	Impact
mmu-miR-185-5p	Nol4
mmu-miR-320-3p	Nol4
mmu-miR-709	Nol4
mmu-miR-291b-5p	Nol4
mmu-miR-132-3p	Nol4
mmu-miR-16-5p	Nol4
mmu-miR-124-5p	Pcdhb3
mmu-let-7i-3p	Spry4
mmu-miR-149-5p	Spry4
mmu-miR-337-3p	Spry4
mmu-miR-320-3p	Spry4
mmu-miR-709	Spry4
mmu-miR-124-5p	Pmaip1
mmu-miR-149-5p	Pmaip1
mmu-miR-330-5p	Pmaip1
mmu-miR-320-3p	Pmaip1
mmu-miR-709	Pmaip1
mmu-miR-31-5p	Ptpn2
mmu-miR-320-3p	Ptpn2
mmu-miR-709	Ptpn2
mmu-miR-124-5p	Ptpn2
mmu-miR-125a-3p	Ptpn2
mmu-miR-185-5p	Ptpn2
mmu-miR-16-5p	Ptpn2
mmu-miR-330-5p	Ptpn2
mmu-miR-212-3p	Ptpn2
mmu-miR-7a-5p	Rpl17
mmu-miR-497a-5p	Smad7
mmu-miR-185-5p	Smad7
mmu-miR-125a-3p	Cbln2
mmu-miR-149-5p	Cbln2
mmu-miR-199a-5p	Cbln2
mmu-miR-291b-5p	Cbln2
mmu-miR-185-5p	Cd226
mmu-miR-666-3p	Cd226
mmu-miR-709	Cd226
mmu-miR-124-5p	Mtl5
mmu-miR-132-3p	Mtl5
mmu-miR-330-5p	Mtl5
mmu-miR-495-3p	Mtl5
mmu-miR-709	Mtl5
mmu-miR-337-3p	Rbm4b
mmu-miR-7a-5p	Rbm4b
mmu-miR-31-5p	Rbm14
mmu-miR-149-5p	Syt7
mmu-miR-199a-5p	Syt7
mmu-miR-185-5p	Syt7
mmu-miR-212-3p	Syt7
mmu-miR-320-3p	Syt7
mmu-miR-291b-5p	Syt7
mmu-miR-709	Syt7
mmu-miR-125a-3p	Syt7
mmu-miR-185-5p	Zfp91
mmu-miR-337-3p	Zfp91
mmu-miR-212-3p	Zfp91
mmu-miR-291b-5p	Zfp91
mmu-let-7i-3p	Gcnt1
mmu-miR-337-3p	Gcnt1
mmu-miR-212-3p	Gcnt1
mmu-miR-330-5p	Gcnt1
mmu-miR-7a-5p	Aldh1a7
mmu-let-7i-3p	Ankrd22
mmu-miR-149-5p	Ankrd22
mmu-miR-185-5p	Ankrd22
mmu-miR-212-3p	Ankrd22
mmu-miR-666-3p	Ankrd22
mmu-miR-31-5p	Pcgf5
mmu-miR-125a-3p	Pcgf5
mmu-miR-185-5p	Pcgf5
mmu-miR-7a-5p	Pcgf5
mmu-miR-497a-5p	Pcgf5
mmu-miR-709	Cyp2c29
mmu-miR-337-3p	Mgea5
mmu-miR-199a-5p	Trim8
mmu-miR-125a-3p	Frmd7
mmu-miR-330-5p	Frmd7
mmu-miR-320-3p	Frmd7
mmu-miR-666-3p	Frmd7
mmu-miR-709	Hprt
mmu-let-7i-3p	Spin4
mmu-miR-132-3p	Spin4
mmu-miR-185-5p	Spin4
mmu-miR-185-5p	Zcchc5
mmu-miR-337-3p	Zcchc5
mmu-miR-709	Zcchc5
mmu-miR-330-5p	Dach2
mmu-miR-212-3p	Dach2
mmu-miR-320-3p	Dach2
mmu-miR-532-5p	Dach2
mmu-miR-291b-5p	Dach2
mmu-miR-149-5p	Vmn2r121
mmu-miR-291b-5p	Tsc22d3
mmu-miR-125a-3p	Tsc22d3
mmu-miR-149-5p	Tsc22d3
mmu-miR-185-5p	Tsc22d3
mmu-miR-199a-5p	Tsc22d3
mmu-miR-212-3p	Tsc22d3
mmu-miR-709	Tsc22d3
mmu-miR-330-5p	March1
mmu-let-7b-5p	Medag
mmu-let-7b-5p	Spin4
mmu-let-7b-5p	Kcnb2
mmu-let-7b-5p	Mgme1
mmu-let-7b-5p	Pcf11
mmu-let-7b-5p	Zcchc5
mmu-let-7b-5p	Cbln2
mmu-let-7b-5p	Lhx6
mmu-let-7b-5p	Ppig
mmu-let-7b-5p	Ptpn20
mmu-let-7b-5p	Dph6
mmu-let-7b-5p	Spry4
mmu-let-7b-5p	Ppbp
mmu-let-7b-5p	E330014E10Rik
mmu-let-7b-5p	Lrrc2
mmu-let-7b-5p	Arhgap24
mmu-let-7b-5p	Cp
mmu-let-7b-5p	Skil
mmu-let-7b-5p	Sec22b
mmu-let-7b-5p	Vangl1
mmu-let-7b-5p	Zfp655
mmu-let-7b-5p	Fosb
mmu-let-7b-5p	Zfp526
mmu-let-7b-5p	Gimap4
mmu-let-7b-5p	March1
mmu-let-7b-5p	Syt7
mmu-let-7b-5p	Sntg2
mmu-let-7b-5p	Gsta2
mmu-let-7b-5p	Prss23
mmu-let-7b-5p	Pitpnc1
mmu-let-7b-5p	Sox9
mmu-let-7b-5p	Pbx1
mmu-let-7b-5p	Opcml
mmu-let-7b-5p	Clmp
mmu-let-7b-5p	Ccny
mmu-let-7b-5p	Fam133b
mmu-let-7b-5p	Gm7347
mmu-let-7b-5p	Gm10471
mmu-let-7b-5p	Shank3
mmu-let-7b-5p	Zfp933
mmu-let-7b-5p	Nadk
mmu-let-7b-5p	Aaed1
mmu-let-7b-5p	Sik2
mmu-let-7b-5p	Arl4c
mmu-let-7b-5p	Gpr35
mmu-let-7b-5p	Degs2
mmu-let-7b-5p	Ppih
mmu-let-7b-5p	Thrap3
mmu-let-7b-5p	Synpo2
mmu-let-7b-5p	Chordc1
mmu-let-7b-5p	Ptpn2
mmu-let-7b-5p	Cd226
mmu-let-7b-5p	Aff4
mmu-let-7b-5p	Il13
mmu-let-7b-5p	Ttc19
mmu-let-7b-5p	Bin3
mmu-let-7b-5p	Cd209b
mmu-let-7b-5p	Col4a1
mmu-let-7b-5p	Ido2
mmu-let-7b-5p	Tti2
mmu-let-7b-5p	Smim18
mmu-let-7b-5p	Kitl
mmu-let-7b-5p	Tmem194
mmu-let-7b-5p	Ubqln3
mmu-let-7b-5p	Irf6
mmu-let-7b-5p	Thnsl1
mmu-let-7b-5p	Tpst1
mmu-let-7b-5p	Pkib
mmu-let-7b-5p	Zfp874b
mmu-let-7b-5p	Homer1
mmu-let-7b-5p	Cenpq
mmu-let-7b-5p	Polr1c
mmu-let-7b-5p	Mrpl15
mmu-let-7b-5p	Macrod2
mmu-let-7b-5p	Zfp345
mmu-let-7b-5p	Frmd7
mmu-let-7b-5p	Creb3l1
mmu-let-7b-5p	Scara3
mmu-let-7b-5p	H13
mmu-let-7b-5p	Tgm2
mmu-let-7b-5p	Ppp1r16b
mmu-let-7b-5p	Lats1
mmu-let-7b-5p	Clvs2
mmu-let-7b-5p	Leng8
mmu-let-7b-5p	Zfp329
mmu-let-7b-5p	St6galnac2
mmu-let-7b-5p	Nmrk2
mmu-let-7b-5p	Whsc1
mmu-let-7b-5p	Grpel1
mmu-let-7b-5p	Otop1
mmu-let-7b-5p	Fam184b
mmu-miR-125a-3p	March1
mmu-miR-1903	Vangl1
mmu-miR-1903	Ybx1
mmu-miR-1903	Tmem194
mmu-miR-1903	Zfp329
mmu-miR-1903	Dph6
mmu-miR-1903	Foxf1
mmu-miR-1903	Scai
mmu-miR-1903	Naa30
mmu-miR-1903	Zfp84
mmu-miR-1903	Spry4
mmu-miR-1903	Ppbp
mmu-miR-1903	Tmem242
mmu-miR-1903	Vax2
mmu-miR-1903	Gm5878
mmu-miR-1903	Tprkb
mmu-miR-1903	Mobp
mmu-miR-1903	Arhgap24
mmu-miR-1903	Phc3
mmu-miR-1903	Dbt
mmu-miR-1903	Nr4a1
mmu-miR-1903	Medag
mmu-miR-1903	Rbm14
mmu-miR-1903	Syt7
mmu-miR-1903	Mesp2
mmu-miR-1903	Crtc3
mmu-miR-1903	Sox9
mmu-miR-1903	Clmp
mmu-miR-1903	Mgea5
mmu-miR-1903	Fam133b
mmu-miR-1903	Gm10471
mmu-miR-1903	Shank3
mmu-miR-1903	Tfcp2l1
mmu-miR-1903	Ormdl2
mmu-miR-1903	Zfp791
mmu-miR-1903	Sik2
mmu-miR-1903	Arl4c
mmu-miR-1903	Gpr35
mmu-miR-1903	Rad54b
mmu-miR-1903	Pdp1
mmu-miR-1903	Klf4
mmu-miR-1903	D630039A03Rik
mmu-miR-1903	Tsc22d3
mmu-miR-1903	Pmaip1
mmu-miR-1903	Ptpn2
mmu-miR-1903	Cbln2
mmu-miR-1903	Aff4
mmu-miR-1903	Dpys
mmu-miR-1903	St3gal1
mmu-miR-1903	Msrb2
mmu-miR-1903	Rnf224
mmu-miR-1903	Pkib
mmu-miR-1903	Frs3
mmu-miR-1903	Mrpl15
mmu-miR-1903	Kcnb2
mmu-miR-1903	Macrod2
mmu-miR-1903	Dcaf12l2
mmu-miR-1903	Mpped2
mmu-miR-1903	Id1
mmu-miR-1903	Tgm2
mmu-miR-1903	Lats1
mmu-miR-1903	Sec63
mmu-miR-1903	Leng8
mmu-miR-1903	Hif3a
mmu-miR-1903	Anapc11
mmu-miR-1903	Acot11
mmu-miR-1903	Whsc1
mmu-miR-1903	Otop1
mmu-miR-1903	Rhoh
mmu-miR-1903	Dusp23
mmu-miR-669h-3p	Mobp
mmu-miR-669h-3p	Cp
mmu-miR-669h-3p	Smad7
mmu-miR-669h-3p	Pcgf5
mmu-miR-669h-3p	Vax2
mmu-miR-669h-3p	Chl1
mmu-miR-669h-3p	Skil
mmu-miR-669h-3p	Vangl1
mmu-miR-669h-3p	Zfp655
mmu-miR-669h-3p	Hcn1
mmu-miR-669h-3p	Mrps14
mmu-miR-669h-3p	Vwa5a
mmu-miR-669h-3p	Mgea5
mmu-miR-669h-3p	Triobp
mmu-miR-669h-3p	Plekhg5
mmu-miR-669h-3p	Ecm2
mmu-miR-669h-3p	Tfcp2l1
mmu-miR-669h-3p	Arl4c
mmu-miR-669h-3p	Gpr35
mmu-miR-669h-3p	Wwp1
mmu-miR-669h-3p	Metap1
mmu-miR-669h-3p	Trim67
mmu-miR-669h-3p	Cbln2
mmu-miR-669h-3p	Mtl5
mmu-miR-669h-3p	Abcc4
mmu-miR-669h-3p	Kitl
mmu-miR-669h-3p	Myod1
mmu-miR-669h-3p	Pkib
mmu-miR-669h-3p	Sgcd
mmu-miR-669h-3p	Mall
mmu-miR-669h-3p	Dcaf12l2
mmu-miR-669h-3p	Traf4
mmu-miR-669h-3p	Slc1a2
mmu-miR-669h-3p	Mpped2
mmu-miR-669h-3p	Slc25a37
mmu-miR-669h-3p	Nbeal1
mmu-miR-669h-3p	Hbs1l
mmu-miR-669h-3p	Acot11
mmu-miR-669h-3p	Rhoh
mmu-miR-683	Mtl5
mmu-miR-683	Stc2
mmu-miR-683	Degs2
mmu-miR-683	Zfp84
mmu-miR-683	Gm5595
mmu-miR-683	Ndufaf1
mmu-miR-683	Impact
mmu-miR-683	Spry4
mmu-miR-683	Gm5878
mmu-miR-683	Phc3
mmu-miR-683	Fosb
mmu-miR-683	Creb5
mmu-miR-683	Ankfy1
mmu-miR-683	Medag
mmu-miR-683	Lep
mmu-miR-683	Slc4a1
mmu-miR-683	Kansl1
mmu-miR-683	Pitpnc1
mmu-miR-683	Axin2
mmu-miR-683	Fgf10
mmu-miR-683	Saysd1
mmu-miR-683	Mrps14
mmu-miR-683	Cyp1b1
mmu-miR-683	Dok3
mmu-miR-683	Ctla2a
mmu-miR-683	Tfcp2l1
mmu-miR-683	Ormdl2
mmu-miR-683	Sik2
mmu-miR-683	Neu4
mmu-miR-683	Rad54b
mmu-miR-683	Egf
mmu-miR-683	Ikbkap
mmu-miR-683	Zfp944
mmu-miR-683	Lrch3
mmu-miR-683	Alx1
mmu-miR-683	Tmem194
mmu-miR-683	Myod1
mmu-miR-683	Tpst1
mmu-miR-683	P4ha1
mmu-miR-683	Zfp738
mmu-miR-683	Cdyl2
mmu-miR-683	Hnrnph1
mmu-miR-683	Slc1a2
mmu-miR-683	Arl14ep
mmu-miR-683	Psmb11
mmu-miR-683	Hbs1l
mmu-miR-683	Leng8
mmu-miR-683	Zfp329
mmu-miR-683	Nmrk2
mmu-miR-683	Fosl2
mmu-miR-683	Grpel1
mmu-miR-544-3p	Scai
mmu-miR-544-3p	Mapk1ip1l
mmu-miR-544-3p	Phc3
mmu-miR-544-3p	Creb5
mmu-miR-544-3p	Etv1
mmu-miR-544-3p	Hcn1
mmu-miR-544-3p	Nup153
mmu-miR-544-3p	Ormdl2
mmu-miR-544-3p	Rad54b
mmu-miR-544-3p	St3gal1
mmu-miR-544-3p	Cdyl2
mmu-miR-544-3p	H13
mmu-miR-544-3p	Ppp1r16b
mmu-miR-544-3p	Eps8l1
mmu-miR-544-3p	Psg16
mmu-miR-544-3p	Nmrk2
mmu-miR-1906	Chordc1
mmu-miR-1906	Bglap3
mmu-miR-1906	Nf2
mmu-miR-1906	Gimap6
mmu-miR-1906	Lhx6
mmu-miR-1906	Ptpn20
mmu-miR-1906	Naa30
mmu-miR-1906	Rnase1
mmu-miR-1906	Zfp84
mmu-miR-1906	Zfp91
mmu-miR-1906	Ankrd22
mmu-miR-1906	Srp14
mmu-miR-1906	Nckap1
mmu-miR-1906	Impact
mmu-miR-1906	Nol4
mmu-miR-1906	Kdr
mmu-miR-1906	Gm5878
mmu-miR-1906	Tprkb
mmu-miR-1906	Tiparp
mmu-miR-1906	Bglap2
mmu-miR-1906	Bglap
mmu-miR-1906	Arhgap24
mmu-miR-1906	Cdc7
mmu-miR-1906	Plscr4
mmu-miR-1906	Vangl1
mmu-miR-1906	Zfp655
mmu-miR-1906	Fosb
mmu-miR-1906	Apold1
mmu-miR-1906	Lcn2
mmu-miR-1906	Ppp1r3b
mmu-miR-1906	March1
mmu-miR-1906	Ocel1
mmu-miR-1906	Rbm14
mmu-miR-1906	Syt7
mmu-miR-1906	Crtc3
mmu-miR-1906	Kansl1
mmu-miR-1906	Pitpnc1
mmu-miR-1906	Axin2
mmu-miR-1906	Hcn1
mmu-miR-1906	Zbtb37
mmu-miR-1906	Pbx1
mmu-miR-1906	Opcml
mmu-miR-1906	Vwa5a
mmu-miR-1906	Ccny
mmu-miR-1906	Gm7347
mmu-miR-1906	Gm10471
mmu-miR-1906	Ctla2b
mmu-miR-1906	Gatsl3
mmu-miR-1906	Zfp791
mmu-miR-1906	4921524J17Rik
mmu-miR-1906	Rps25
mmu-miR-1906	Sik2
mmu-miR-1906	Stk16
mmu-miR-1906	Neu4
mmu-miR-1906	Akr1e1
mmu-miR-1906	Mfsd2a
mmu-miR-1906	Thrap3
mmu-miR-1906	Metap1
mmu-miR-1906	Mapk1
mmu-miR-1906	Tsc22d3
mmu-miR-1906	Chmp1a
mmu-miR-1906	Rpl17
mmu-miR-1906	Abcc4
mmu-miR-1906	Cd209b
mmu-miR-1906	Kitl
mmu-miR-1906	Tmem194
mmu-miR-1906	Fos
mmu-miR-1906	Mef2a
mmu-miR-1906	Mrpl15
mmu-miR-1906	Kcnb2
mmu-miR-1906	Mlkl
mmu-miR-1906	Erv3
mmu-miR-1906	Zfp345
mmu-miR-1906	Creb3l1
mmu-miR-1906	Psmb11
mmu-miR-1906	Slc25a37
mmu-miR-1906	Nbeal1
mmu-miR-1906	Mmp24
mmu-miR-1906	Tgm2
mmu-miR-1906	Lats1
mmu-miR-1906	Anapc11
mmu-miR-1906	Acot11
mmu-miR-1906	Grpel1
mmu-miR-1906	Rhoh
mmu-miR-302d-3p	Lypd6b
mmu-miR-302d-3p	Zfp85
mmu-miR-302d-3p	Medag
mmu-miR-302d-3p	Ptpn20
mmu-miR-302d-3p	Naa30
mmu-miR-302d-3p	Ankrd22
mmu-miR-302d-3p	Impact
mmu-miR-302d-3p	Nol4
mmu-miR-302d-3p	Chl1
mmu-miR-302d-3p	Lrrc2
mmu-miR-302d-3p	Ankrd50
mmu-miR-302d-3p	Maml3
mmu-miR-302d-3p	Zfp526
mmu-miR-302d-3p	Dhh
mmu-miR-302d-3p	Ankfy1
mmu-miR-302d-3p	Lep
mmu-miR-302d-3p	March1
mmu-miR-302d-3p	Crtc3
mmu-miR-302d-3p	Fgf10
mmu-miR-302d-3p	Strn
mmu-miR-302d-3p	Cap2
mmu-miR-302d-3p	Ecm2
mmu-miR-302d-3p	Zfp791
mmu-miR-302d-3p	Stk16
mmu-miR-302d-3p	Neu4
mmu-miR-302d-3p	Ptpn2
mmu-miR-302d-3p	Col4a1
mmu-miR-302d-3p	Tti2
mmu-miR-302d-3p	Tmem194
mmu-miR-302d-3p	Zfp874b
mmu-miR-302d-3p	Plin4
mmu-miR-302d-3p	Kcnb2
mmu-miR-302d-3p	Frmd7
mmu-miR-302d-3p	Ccm2l
mmu-miR-302d-3p	Psg16
mmu-miR-302d-3p	Anapc11
mmu-miR-302d-3p	Fosl2
mmu-miR-302d-3p	Cox20
mmu-miR-878-5p	Tmem194
mmu-miR-878-5p	Arhgap24
mmu-miR-878-5p	Maml3
mmu-miR-878-5p	Dhh
mmu-miR-878-5p	Pon2
mmu-miR-878-5p	Mest
mmu-miR-878-5p	Hcn1
mmu-miR-878-5p	Zfp933
mmu-miR-878-5p	Pdp1
mmu-miR-878-5p	Trim67
mmu-miR-878-5p	Pmaip1
mmu-miR-878-5p	Lemd3
mmu-miR-878-5p	Irf6
mmu-miR-878-5p	Thnsl1
mmu-miR-878-5p	Mef2a
mmu-miR-878-5p	Mall
mmu-miR-878-5p	H13
mmu-miR-878-5p	Zfp329
mmu-miR-878-5p	Hif3a
mmu-miR-878-5p	Acot11
mmu-miR-130b-5p	Fosb
mmu-miR-130b-5p	Dhh
mmu-miR-130b-5p	St3gal1
mmu-miR-130b-5p	Macrod2
mmu-miR-130b-5p	Tti2
mmu-miR-130b-5p	Slc1a2
mmu-miR-130b-5p	Grip1
mmu-miR-130b-5p	Scai
mmu-miR-130b-5p	Lypd6b
mmu-miR-130b-5p	Gm5595
mmu-miR-130b-5p	Zfp91
mmu-miR-130b-5p	Gcnt1
mmu-miR-130b-5p	Spry4
mmu-miR-130b-5p	Cfb
mmu-miR-130b-5p	Tmem242
mmu-miR-130b-5p	Gm5878
mmu-miR-130b-5p	Tiparp
mmu-miR-130b-5p	Mobp
mmu-miR-130b-5p	Arhgap24
mmu-miR-130b-5p	Phc3
mmu-miR-130b-5p	Ankrd50
mmu-miR-130b-5p	Maml3
mmu-miR-130b-5p	Plscr4
mmu-miR-130b-5p	Apold1
mmu-miR-130b-5p	Creb5
mmu-miR-130b-5p	Fscn3
mmu-miR-130b-5p	Lep
mmu-miR-130b-5p	Dusp4
mmu-miR-130b-5p	Tnks
mmu-miR-130b-5p	Crtc3
mmu-miR-130b-5p	Slc4a1
mmu-miR-130b-5p	Pitpnc1
mmu-miR-130b-5p	Ier5
mmu-miR-130b-5p	Zbtb37
mmu-miR-130b-5p	Fam133b
mmu-miR-130b-5p	Shank3
mmu-miR-130b-5p	Icmt
mmu-miR-130b-5p	Cap2
mmu-miR-130b-5p	Nf2
mmu-miR-130b-5p	Klf2
mmu-miR-130b-5p	Rps25
mmu-miR-130b-5p	Sik2
mmu-miR-130b-5p	Stk16
mmu-miR-130b-5p	Gpr35
mmu-miR-130b-5p	Neu4
mmu-miR-130b-5p	Akr1e1
mmu-miR-130b-5p	Rad54b
mmu-miR-130b-5p	Mfsd2a
mmu-miR-130b-5p	Thrap3
mmu-miR-130b-5p	D630039A03Rik
mmu-miR-130b-5p	Pmaip1
mmu-miR-130b-5p	Smad7
mmu-miR-130b-5p	Mtl5
mmu-miR-130b-5p	Il13
mmu-miR-130b-5p	Kitl
mmu-miR-130b-5p	Tmem194
mmu-miR-130b-5p	Ly6c1
mmu-miR-130b-5p	Msrb2
mmu-miR-130b-5p	Bcat2
mmu-miR-130b-5p	Mef2a
mmu-miR-130b-5p	Tspear
mmu-miR-130b-5p	Homer1
mmu-miR-130b-5p	Kcnb2
mmu-miR-130b-5p	Gm14124
mmu-miR-130b-5p	Traf4
mmu-miR-130b-5p	Fbxo3
mmu-miR-130b-5p	Arl14ep
mmu-miR-130b-5p	H13
mmu-miR-130b-5p	Tgm2
mmu-miR-130b-5p	Sec63
mmu-miR-130b-5p	Eps8l1
mmu-miR-130b-5p	Zfp329
mmu-miR-130b-5p	Psg16
mmu-miR-130b-5p	Anapc11
mmu-miR-130b-5p	Acot11
mmu-miR-130b-5p	Fosl2
mmu-miR-130b-5p	Grpel1
mmu-miR-135a-1-3p	Nutm1
mmu-miR-135a-1-3p	Ly6a
mmu-miR-135a-1-3p	Opcml
mmu-miR-135a-1-3p	Fut10
mmu-miR-135a-1-3p	Tmem194
mmu-miR-135a-1-3p	Lhx6
mmu-miR-135a-1-3p	Scai
mmu-miR-135a-1-3p	Mapk1ip1l
mmu-miR-135a-1-3p	Pcgf5
mmu-miR-135a-1-3p	Impact
mmu-miR-135a-1-3p	Ppbp
mmu-miR-135a-1-3p	Tmem242
mmu-miR-135a-1-3p	Gm5878
mmu-miR-135a-1-3p	Arhgap24
mmu-miR-135a-1-3p	Zfp951
mmu-miR-135a-1-3p	4930522L14Rik
mmu-miR-135a-1-3p	Phc3
mmu-miR-135a-1-3p	Mrpl47
mmu-miR-135a-1-3p	Sec22b
mmu-miR-135a-1-3p	Zfp655
mmu-miR-135a-1-3p	Creb5
mmu-miR-135a-1-3p	Ankfy1
mmu-miR-135a-1-3p	Lep
mmu-miR-135a-1-3p	Pex26
mmu-miR-135a-1-3p	Crtc3
mmu-miR-135a-1-3p	Kansl1
mmu-miR-135a-1-3p	Pitpnc1
mmu-miR-135a-1-3p	Pbx1
mmu-miR-135a-1-3p	Cyp1b1
mmu-miR-135a-1-3p	Zfp933
mmu-miR-135a-1-3p	Ecm2
mmu-miR-135a-1-3p	Trpc7
mmu-miR-135a-1-3p	Ctla2a
mmu-miR-135a-1-3p	Aaed1
mmu-miR-135a-1-3p	Tfcp2l1
mmu-miR-135a-1-3p	Sik2
mmu-miR-135a-1-3p	Stk16
mmu-miR-135a-1-3p	Gpr35
mmu-miR-135a-1-3p	Akr1e1
mmu-miR-135a-1-3p	Gng4
mmu-miR-135a-1-3p	Rad54b
mmu-miR-135a-1-3p	Wwp1
mmu-miR-135a-1-3p	Ppih
mmu-miR-135a-1-3p	Mapk1
mmu-miR-135a-1-3p	Sst
mmu-miR-135a-1-3p	Zfp944
mmu-miR-135a-1-3p	Chordc1
mmu-miR-135a-1-3p	Zfp426
mmu-miR-135a-1-3p	Ptpn2
mmu-miR-135a-1-3p	Aff4
mmu-miR-135a-1-3p	Mina
mmu-miR-135a-1-3p	Dpys
mmu-miR-135a-1-3p	Oc90
mmu-miR-135a-1-3p	St3gal1
mmu-miR-135a-1-3p	Thnsl1
mmu-miR-135a-1-3p	Tpst1
mmu-miR-135a-1-3p	Pkib
mmu-miR-135a-1-3p	Treml1
mmu-miR-135a-1-3p	Cdyl2
mmu-miR-135a-1-3p	Mall
mmu-miR-135a-1-3p	Erv3
mmu-miR-135a-1-3p	Frmd7
mmu-miR-135a-1-3p	Fbxo3
mmu-miR-135a-1-3p	Mmp24
mmu-miR-135a-1-3p	Sec63
mmu-miR-135a-1-3p	Eps8l1
mmu-miR-135a-1-3p	Zfp329
mmu-miR-135a-1-3p	Hif3a
mmu-miR-135a-1-3p	Acot11
mmu-miR-135a-1-3p	Dusp23
mmu-miR-1904	Nadk
mmu-miR-1904	Tnks
mmu-miR-1904	Prss23
mmu-miR-1904	Mrps14
mmu-miR-1904	Icmt
mmu-miR-1904	Gem
mmu-miR-1904	Zfp58
mmu-miR-1904	Mrpl15
mmu-miR-1904	Epha2
mmu-miR-1904	Mgme1
mmu-miR-1904	Lhx6
mmu-miR-1904	Scai
mmu-miR-1904	Lypd6b
mmu-miR-1904	Scn3a
mmu-miR-1904	Gcnt1
mmu-miR-1904	Pcgf5
mmu-miR-1904	Grem1
mmu-miR-1904	Dph6
mmu-miR-1904	Impact
mmu-miR-1904	Nol4
mmu-miR-1904	Gm5878
mmu-miR-1904	Egr4
mmu-miR-1904	Tprkb
mmu-miR-1904	Lrrc2
mmu-miR-1904	Arhgap24
mmu-miR-1904	4930522L14Rik
mmu-miR-1904	Spsb4
mmu-miR-1904	Fosb
mmu-miR-1904	Dhh
mmu-miR-1904	Apold1
mmu-miR-1904	Ankfy1
mmu-miR-1904	Lep
mmu-miR-1904	Ppp1r3b
mmu-miR-1904	March1
mmu-miR-1904	Rbm14
mmu-miR-1904	Syt7
mmu-miR-1904	Tm6sf1
mmu-miR-1904	Kansl1
mmu-miR-1904	Pbx1
mmu-miR-1904	Opcml
mmu-miR-1904	Fam133b
mmu-miR-1904	Nos3
mmu-miR-1904	Gm10471
mmu-miR-1904	Zfp933
mmu-miR-1904	Trpc7
mmu-miR-1904	Ctla2a
mmu-miR-1904	Tfcp2l1
mmu-miR-1904	Nf2
mmu-miR-1904	Sik2
mmu-miR-1904	Degs2
mmu-miR-1904	Synpo2
mmu-miR-1904	D630039A03Rik
mmu-miR-1904	Zcchc5
mmu-miR-1904	Chordc1
mmu-miR-1904	Cd209b
mmu-miR-1904	Ido2
mmu-miR-1904	Fut10
mmu-miR-1904	Kitl
mmu-miR-1904	Grip1
mmu-miR-1904	Tmem194
mmu-miR-1904	Oc90
mmu-miR-1904	Ly6c1
mmu-miR-1904	Snw1
mmu-miR-1904	Nipa1
mmu-miR-1904	Pkib
mmu-miR-1904	Kcnb2
mmu-miR-1904	Tmem182
mmu-miR-1904	Mall
mmu-miR-1904	Smox
mmu-miR-1904	Macrod2
mmu-miR-1904	Slc1a2
mmu-miR-1904	Psmb11
mmu-miR-1904	Jph4
mmu-miR-1904	Psg16
mmu-miR-1904	Acot11
mmu-miR-1904	Whsc1
mmu-miR-1904	Grk4
mmu-miR-1904	Rhoh
mmu-miR-293-5p	Gm14124
mmu-miR-293-5p	Scai
mmu-miR-293-5p	6430573F11Rik
mmu-miR-293-5p	Clmp
mmu-miR-293-5p	Gpr35
mmu-miR-293-5p	Thrap3
mmu-miR-293-5p	Mapk1
mmu-miR-293-5p	Lrch3
mmu-miR-293-5p	Zfp345
mmu-miR-666-3p	March1
mmu-miR-199a-5p	March1
mmu-miR-1b-5p	Gm5878
mmu-miR-1b-5p	Slc4a1
mmu-miR-1b-5p	Sik2
mmu-miR-1b-5p	Cdyl2
mmu-miR-1b-5p	Nbeal1
mmu-miR-1b-5p	Rhoh
mmu-miR-295-5p	Tstd1
mmu-miR-295-5p	Ptpn2
mmu-miR-295-5p	Zfp91
mmu-miR-295-5p	Axin2
mmu-miR-295-5p	Ttc19
mmu-miR-295-5p	Scai
mmu-miR-295-5p	Ankrd50
mmu-miR-295-5p	Ppig
mmu-miR-295-5p	Gcnt1
mmu-miR-295-5p	Sik1
mmu-miR-295-5p	Cyyr1
mmu-miR-295-5p	Mobp
mmu-miR-295-5p	Cp
mmu-miR-295-5p	Skil
mmu-miR-295-5p	Gpsm2
mmu-miR-295-5p	Ncs1
mmu-miR-295-5p	March1
mmu-miR-295-5p	Zfp930
mmu-miR-295-5p	Crtc3
mmu-miR-295-5p	Prss23
mmu-miR-295-5p	Pitpnc1
mmu-miR-295-5p	Rgs18
mmu-miR-295-5p	Zbtb37
mmu-miR-295-5p	Strn
mmu-miR-295-5p	Mgea5
mmu-miR-295-5p	Icmt
mmu-miR-295-5p	Stk16
mmu-miR-295-5p	Gem
mmu-miR-295-5p	Pdp1
mmu-miR-295-5p	Thrap3
mmu-miR-295-5p	Synpo2
mmu-miR-295-5p	Tsc22d3
mmu-miR-295-5p	Zfp944
mmu-miR-295-5p	Smad7
mmu-miR-295-5p	Mtl5
mmu-miR-295-5p	Aff4
mmu-miR-295-5p	Fut10
mmu-miR-295-5p	Lrch3
mmu-miR-295-5p	Tmem194
mmu-miR-295-5p	Mef2a
mmu-miR-295-5p	Cdyl2
mmu-miR-295-5p	Slc1a2
mmu-miR-295-5p	Fbxo3
mmu-miR-295-5p	Mpped2
mmu-miR-295-5p	Arl14ep
mmu-miR-295-5p	H13
mmu-miR-295-5p	Ppp1r16b
mmu-miR-295-5p	Hif3a
mmu-miR-295-5p	Anapc11
mmu-miR-295-5p	Rhoh
mmu-miR-343	Lrch3
mmu-miR-343	Rnf224
mmu-miR-343	Psg16
mmu-miR-343	Zbtb37
mmu-miR-343	Cables1
mmu-miR-343	Zfp84
mmu-miR-343	Ankrd22
mmu-miR-343	Gm14085
mmu-miR-343	Kdr
mmu-miR-343	Lrrc2
mmu-miR-343	Phc3
mmu-miR-343	Ankrd50
mmu-miR-343	Maml3
mmu-miR-343	Fosb
mmu-miR-343	Zfp574
mmu-miR-343	Apold1
mmu-miR-343	Mest
mmu-miR-343	Etv1
mmu-miR-343	Crtc3
mmu-miR-343	Slc4a1
mmu-miR-343	Axin2
mmu-miR-343	Pbx1
mmu-miR-343	Trim8
mmu-miR-343	Slc38a5
mmu-miR-343	Gm10471
mmu-miR-343	Triobp
mmu-miR-343	Zfp933
mmu-miR-343	Trpc7
mmu-miR-343	Tfcp2l1
mmu-miR-343	Nf2
mmu-miR-343	Klf2
mmu-miR-343	Sik2
mmu-miR-343	Gpr35
mmu-miR-343	Neu4
mmu-miR-343	Gng4
mmu-miR-343	Thrap3
mmu-miR-343	Egf
mmu-miR-343	Hrct1
mmu-miR-343	D630039A03Rik
mmu-miR-343	Pmaip1
mmu-miR-343	Ptpn2
mmu-miR-343	Fut10
mmu-miR-343	Nedd1
mmu-miR-343	Kitl
mmu-miR-343	Nxph2
mmu-miR-343	Nipa1
mmu-miR-343	Mef2a
mmu-miR-343	Pkib
mmu-miR-343	Zfp738
mmu-miR-343	Mydgf
mmu-miR-343	Mrpl15
mmu-miR-343	Kcnb2
mmu-miR-343	Pdcl3
mmu-miR-343	Macrod2
mmu-miR-343	Cd93
mmu-miR-343	Slc1a2
mmu-miR-343	Arl14ep
mmu-miR-343	Lpin3
mmu-miR-343	Sf3b4
mmu-miR-343	Sec63
mmu-miR-343	Leng8
mmu-miR-343	Zfp329
mmu-miR-343	Fosl2
mmu-miR-873a-5p	Fam162a
mmu-miR-873a-5p	Arl14ep
mmu-miR-873a-5p	Acot11
mmu-miR-873a-5p	Myh9
mmu-miR-873a-5p	Zfp91
mmu-miR-873a-5p	Pcgf5
mmu-miR-873a-5p	Srp19
mmu-miR-873a-5p	Gm5878
mmu-miR-873a-5p	Tprkb
mmu-miR-873a-5p	Arhgap24
mmu-miR-873a-5p	Phc3
mmu-miR-873a-5p	Plscr4
mmu-miR-873a-5p	Spsb4
mmu-miR-873a-5p	Prkag1
mmu-miR-873a-5p	Creb5
mmu-miR-873a-5p	Ncs1
mmu-miR-873a-5p	Medag
mmu-miR-873a-5p	Ppp1r3b
mmu-miR-873a-5p	Rbm14
mmu-miR-873a-5p	Syt7
mmu-miR-873a-5p	Etv1
mmu-miR-873a-5p	Crtc3
mmu-miR-873a-5p	Slc4a1
mmu-miR-873a-5p	Pitpnc1
mmu-miR-873a-5p	Pbx1
mmu-miR-873a-5p	Opcml
mmu-miR-873a-5p	Shank3
mmu-miR-873a-5p	Cap2
mmu-miR-873a-5p	Tfcp2l1
mmu-miR-873a-5p	Pdp1
mmu-miR-873a-5p	Ikbkap
mmu-miR-873a-5p	D630039A03Rik
mmu-miR-873a-5p	Ptpn2
mmu-miR-873a-5p	Mtl5
mmu-miR-873a-5p	Ido2
mmu-miR-873a-5p	Tmem194
mmu-miR-873a-5p	Irf6
mmu-miR-873a-5p	Mrpl15
mmu-miR-873a-5p	Cd93
mmu-miR-873a-5p	Epha2
[truncated: 324 more rows]
