# Supplementary material for: Possible epigenetic regulatory effect of dysregulated circular RNAs in Alzheimer’s disease model
Source: Sci Rep. 2019 Aug 16;9:11956. doi: 10.1038/s41598-019-48471-z (PMC6697677; doi:10.1038/s41598-019-48471-z)
Supplement: Supplementary file 7 — Dataset 7 [file 41598_2019_48471_MOESM7_ESM.xlsx]

## Sheet: Down-regulated_12M
Category	Term	Fold Enrichment	P-Value
GOTERM_BP_DIRECT	cytokine-mediated signaling pathway	42.1	0.026
GOTERM_BP_DIRECT	mesenchymal to epithelial transition involved in metanephros morphogenesis	31.8	0.027
GOTERM_BP_DIRECT	positive regulation of action potential	25.8	0.042
Category	Term	Fold Enrichment	P-Value
KEGG_PATHWAY	Retrograde endocannabinoid signaling	11.5	0.0043
KEGG_PATHWAY	Cholinergic synapse	10.5	0.0056
Category	Term	Fold Enrichment	P-Value
GOTERM_CC_DIRECT	voltage-gated potassium channel complex	9.6	0.038
GOTERM_CC_DIRECT	axoneme	9	0.043
GOTERM_CC_DIRECT	receptor complex	7.5	0.016
Category	Term	Fold Enrichment	P-Value
GOTERM_MF_DIRECT	inward rectifier potassium channel activity	24.6	0.007
GOTERM_MF_DIRECT	voltage-gated ion channel activity	9.2	0.0021
GOTERM_MF_DIRECT	cytokine activity	4.6	0.045

## Sheet: Up-regulated_12M
Category	Term	Fold Enrichment	P-Value
GOTERM_BP_DIRECT	T cell activation via T cell receptor contact with antigen bound to MHC molecule on antigen presenting cell	69.3	0.028
GOTERM_BP_DIRECT	negative regulation of myeloid dendritic cell activation	52	0.038
GOTERM_BP_DIRECT	positive regulation of tumor necrosis factor secretion	52	0.038
GOTERM_BP_DIRECT	negative regulation of natural killer cell activation	52	0.038
GOTERM_BP_DIRECT	positive regulation of interleukin-1 production	41.6	0.047
GOTERM_BP_DIRECT	positive regulation of interleukin-10 secretion	41.6	0.047
GOTERM_BP_DIRECT	toll-like receptor 3 signaling pathway	34.6	0.0031
GOTERM_BP_DIRECT	positive regulation of NK T cell differentiation	34.6	0.056
GOTERM_BP_DIRECT	lymphangiogenesis	24	0.0066
GOTERM_BP_DIRECT	positive regulation of macrophage activation	17.3	0.013
Category	Term	Fold Enrichment	P-Value
GOTERM_CC_DIRECT	integrin complex	16.6	0.0017
GOTERM_CC_DIRECT	immunological synapse	15.3	0.02
GOTERM_CC_DIRECT	phagocytic vesicle membrane	8.9	0.01
GOTERM_CC_DIRECT	receptor complex	5.4	0.0018
GOTERM_CC_DIRECT	external side of plasma membrane	3.6	0.00098
Category	Term	Fold Enrichment	P-Value
GOTERM_MF_DIRECT	C-X3-C chemokine binding	41.8	0.047
GOTERM_MF_DIRECT	transforming growth factor beta-activated receptor activity	34.8	0.0056
GOTERM_MF_DIRECT	integrin binding	6.3	0.0027
GOTERM_MF_DIRECT	cell adhesion molecule binding	5.9	0.03
Category	Term	Fold Enrichment	P-Value
KEGG_PATHWAY	Graft-versus-host disease	37.4	0.028
KEGG_PATHWAY	Allograft rejection	34.4	0.038
KEGG_PATHWAY	Type I diabetes mellitus	31	0.042
KEGG_PATHWAY	Intestinal immune network for IgA production	29.6	0.047

## Sheet: Down-regulated_7M
Category	Term	P-Value	Fold Enrichment
GOTERM_BP_DIRECT	muscle cell fate commitment	0.04	49.3
GOTERM_BP_DIRECT	negative regulation of muscle hyperplasia	0.04	49.3
GOTERM_BP_DIRECT	Schwann cell proliferation	0.03	32.8
GOTERM_BP_DIRECT	regulation of store-operated calcium entry	0.017	14.8
GOTERM_BP_DIRECT	mitochondrial genome maintenance	0.02	13.4
GOTERM_BP_DIRECT	regulation of establishment of protein localization	0.02	13.4
GOTERM_BP_DIRECT	SRP-dependent cotranslational protein targeting to membrane	0.024	12.3
GOTERM_BP_DIRECT	regulation of epithelial to mesenchymal transition	0.028	11.4
GOTERM_BP_DIRECT	positive regulation of mRNA splicing, via spliceosome	0.0054	10.9
GOTERM_BP_DIRECT	cellular response to peptide	0.032	10.6
GOTERM_BP_DIRECT	positive regulation of telomere capping	0.041	9.2
GOTERM_BP_DIRECT	positive regulation of telomerase activity	0.0023	8.8
GOTERM_BP_DIRECT	cell migration involved in sprouting angiogenesis	0.045	8.7
GOTERM_BP_DIRECT	lung morphogenesis	0.012	8.2
GOTERM_BP_DIRECT	embryonic digestive tract development	0.051	8.2
GOTERM_BP_DIRECT	smooth muscle cell differentiation	0.051	8.2
GOTERM_BP_DIRECT	endothelial cell migration	0.014	7.9
GOTERM_BP_DIRECT	seminiferous tubule development	0.056	7.8
GOTERM_BP_DIRECT	transcription from RNA polymerase III promoter	0.056	7.8
GOTERM_BP_DIRECT	regulation of ossification	0.056	7.8
GOTERM_BP_DIRECT	ERK1 and ERK2 cascade	0.015	7.6
GOTERM_BP_DIRECT	blood vessel morphogenesis	0.0053	7
GOTERM_BP_DIRECT	embryonic hemopoiesis	0.067	7
GOTERM_BP_DIRECT	regulation of bone mineralization	0.067	7
GOTERM_BP_DIRECT	entrainment of circadian clock by photoperiod	0.067	7
GOTERM_BP_DIRECT	biomineral tissue development	0.02	6.8
GOTERM_BP_DIRECT	nitrogen compound metabolic process	0.072	6.7
GOTERM_BP_DIRECT	epithelial tube branching involved in lung morphogenesis	0.084	6.2
GOTERM_BP_DIRECT	pancreas development	0.029	6
GOTERM_BP_DIRECT	mesoderm development	0.097	5.7
GOTERM_BP_DIRECT	thyroid gland development	0.097	5.7
GOTERM_BP_DIRECT	positive regulation of mesenchymal cell proliferation	0.038	5.3
GOTERM_BP_DIRECT	cellular response to hydrogen peroxide	0.0058	5.2
GOTERM_BP_DIRECT	collagen fibril organization	0.044	5.1
GOTERM_BP_DIRECT	cellular response to transforming growth factor beta stimulus	0.0078	4.8
GOTERM_BP_DIRECT	T cell differentiation	0.05	4.8
GOTERM_BP_DIRECT	digestive tract development	0.053	4.7
GOTERM_BP_DIRECT	extrinsic apoptotic signaling pathway in absence of ligand	0.053	4.7
GOTERM_BP_DIRECT	blood vessel remodeling	0.056	4.6
GOTERM_BP_DIRECT	cellular response to retinoic acid	0.01	4.5
GOTERM_BP_DIRECT	skeletal muscle cell differentiation	0.025	4.5
GOTERM_BP_DIRECT	positive regulation of endothelial cell proliferation	0.011	4.4
GOTERM_BP_DIRECT	negative regulation of BMP signaling pathway	0.066	4.3
GOTERM_BP_DIRECT	lung alveolus development	0.073	4.1
GOTERM_BP_DIRECT	transcription from RNA polymerase II promoter	0.00051	3.9
GOTERM_BP_DIRECT	negative regulation of ERK1 and ERK2 cascade	0.045	3.7
GOTERM_BP_DIRECT	angiogenesis	7.9e-06	3.7
GOTERM_BP_DIRECT	positive regulation of angiogenesis	0.012	3.3
GOTERM_BP_DIRECT	positive regulation of epithelial cell proliferation	0.068	3.2
GOTERM_BP_DIRECT	cellular response to mechanical stimulus	0.074	3.2
GOTERM_BP_DIRECT	cell morphogenesis	0.082	3
GOTERM_BP_DIRECT	response to estradiol	0.054	2.9
GOTERM_BP_DIRECT	positive regulation of MAPK cascade	0.06	2.8
GOTERM_BP_DIRECT	male gonad development	0.077	2.6
GOTERM_BP_DIRECT	extracellular matrix organization	0.082	2.6
GOTERM_BP_DIRECT	protein dephosphorylation	0.062	2.5
GOTERM_BP_DIRECT	positive regulation of transcription, DNA-templated	0.00012	2.3
GOTERM_BP_DIRECT	positive regulation of transcription from RNA polymerase II promoter	0.00054	1.8
GOTERM_BP_DIRECT	negative regulation of cell proliferation	0.05	1.8
GOTERM_BP_DIRECT	nervous system development	0.083	1.7
GOTERM_BP_DIRECT	regulation of transcription, DNA-templated	1.2e-05	1.6
GOTERM_BP_DIRECT	negative regulation of transcription from RNA polymerase II promoter	0.041	1.6
GOTERM_BP_DIRECT	positive regulation of cell proliferation	0.086	1.5
GOTERM_BP_DIRECT	transcription, DNA-templated	0.0022	1.5
GOTERM_BP_DIRECT	multicellular organism development	0.07	1.4
Category	Term	P-Value	Fold Enrichment
GOTERM_CC_DIRECT	signal recognition particle	0.04	24.1
GOTERM_CC_DIRECT	transcription elongation factor complex	0.011	8.4
GOTERM_CC_DIRECT	trans-Golgi network membrane	0.049	6.9
GOTERM_CC_DIRECT	polysome	0.012	5.6
GOTERM_CC_DIRECT	transcription factor complex	0.00015	3.1
GOTERM_CC_DIRECT	apical part of cell	0.032	2.9
GOTERM_CC_DIRECT	cytoplasmic, membrane-bounded vesicle	0.038	2.6
GOTERM_CC_DIRECT	extracellular matrix	0.043	2
GOTERM_CC_DIRECT	extracellular region	0.0012	1.5
GOTERM_CC_DIRECT	extracellular space	0.043	1.3
GOTERM_CC_DIRECT	nucleus	6.6e-05	1.3
GOTERM_CC_DIRECT	extracellular exosome	0.071	1.2
GOTERM_CC_DIRECT	cytoplasm	0.013	1.2
Category	Term	P-Value	Fold Enrichment
GOTERM_MF_DIRECT	structural constituent of bone	0.0013	47.2
GOTERM_MF_DIRECT	cAMP response element binding protein binding	0.0087	20.2
GOTERM_MF_DIRECT	enhancer binding	0.022	12.9
GOTERM_MF_DIRECT	anion transmembrane transporter activity	0.04	7.4
GOTERM_MF_DIRECT	transcription factor activity, RNA polymerase II distal enhancer sequence-specific binding	0.012	4.4
GOTERM_MF_DIRECT	collagen binding	0.036	4
GOTERM_MF_DIRECT	beta-catenin binding	0.0088	3.9
GOTERM_MF_DIRECT	transcriptional activator activity, RNA polymerase II transcription regulatory region sequence-specific binding	0.023	3.2
GOTERM_MF_DIRECT	protein tyrosine phosphatase activity	0.055	2.9
GOTERM_MF_DIRECT	phosphoprotein phosphatase activity	0.028	2.7
GOTERM_MF_DIRECT	transcriptional activator activity, RNA polymerase II core promoter proximal region sequence-specific binding	0.0051	2.4
GOTERM_MF_DIRECT	magnesium ion binding	0.028	2.3
GOTERM_MF_DIRECT	heme binding	0.079	2.2
GOTERM_MF_DIRECT	actin binding	0.013	2.1
GOTERM_MF_DIRECT	sequence-specific DNA binding	0.001	2
GOTERM_MF_DIRECT	iron ion binding	0.082	2
GOTERM_MF_DIRECT	transcription factor activity, sequence-specific DNA binding	0.00013	2
GOTERM_MF_DIRECT	protein kinase binding	0.023	1.8
GOTERM_MF_DIRECT	RNA polymerase II core promoter proximal region sequence-specific DNA binding	0.08	1.7
GOTERM_MF_DIRECT	chromatin binding	0.071	1.6
GOTERM_MF_DIRECT	nucleic acid binding	0.021	1.4
GOTERM_MF_DIRECT	zinc ion binding	0.073	1.4
GOTERM_MF_DIRECT	metal ion binding	0.0038	1.3
GOTERM_MF_DIRECT	DNA binding	0.08	1.3
Category	Term	P-Value	Fold Enrichment
KEGG_PATHWAY	Pantothenate and CoA biosynthesis	0.049	8.4
KEGG_PATHWAY	Arginine and proline metabolism	0.043	4.1
KEGG_PATHWAY	Glucagon signaling pathway	0.048	3
KEGG_PATHWAY	Glutamatergic synapse	0.038	2.6
KEGG_PATHWAY	PI3K-Akt signaling pathway	0.00055	2.6
KEGG_PATHWAY	Viral carcinogenesis	0.088	2
KEGG_PATHWAY	Pathways in cancer	0.095	1.6

## Sheet: Up-regulated_7M
Category	Term	P-Value	Fold Enrichment
GOTERM_BP_DIRECT	macrophage colony-stimulating factor signaling pathway	0.028	70.1
GOTERM_BP_DIRECT	cellular response to L-glutamine	0.042	46.7
GOTERM_BP_DIRECT	positive regulation of serotonin secretion	0.042	46.7
GOTERM_BP_DIRECT	positive regulation of thyroid hormone generation	0.042	46.7
GOTERM_BP_DIRECT	response to aldosterone	0.042	46.7
GOTERM_BP_DIRECT	regulation of hematopoietic stem cell proliferation	0.042	46.7
GOTERM_BP_DIRECT	respiratory burst	9.5e-05	40
GOTERM_BP_DIRECT	T-helper 2 cell differentiation	0.056	35
GOTERM_BP_DIRECT	cell quiescence	0.069	28
GOTERM_BP_DIRECT	thymic T cell selection	0.069	28
GOTERM_BP_DIRECT	hydrogen peroxide biosynthetic process	0.0068	23.4
GOTERM_BP_DIRECT	phosphate ion homeostasis	0.082	23.4
GOTERM_BP_DIRECT	T cell chemotaxis	0.082	23.4
GOTERM_BP_DIRECT	positive regulation of glomerular mesangial cell proliferation	0.082	23.4
GOTERM_BP_DIRECT	ductus arteriosus closure	0.082	23.4
GOTERM_BP_DIRECT	T cell proliferation involved in immune response	0.082	23.4
GOTERM_BP_DIRECT	chorionic trophoblast cell differentiation	0.082	23.4
GOTERM_BP_DIRECT	angiogenesis involved in wound healing	0.0084	21
GOTERM_BP_DIRECT	positive regulation of chemokine secretion	0.0084	21
GOTERM_BP_DIRECT	macrophage differentiation	0.00092	20
GOTERM_BP_DIRECT	positive regulation of cholesterol storage	0.095	20
GOTERM_BP_DIRECT	positive regulation of interleukin-5 production	0.095	20
GOTERM_BP_DIRECT	aortic valve morphogenesis	0.095	20
GOTERM_BP_DIRECT	T-helper 17 cell lineage commitment	0.095	20
GOTERM_BP_DIRECT	negative regulation of norepinephrine secretion	0.095	20
GOTERM_BP_DIRECT	positive regulation of sequestering of triglyceride	0.095	20
GOTERM_BP_DIRECT	superoxide anion generation	0.01	19.1
GOTERM_BP_DIRECT	positive regulation of macrophage derived foam cell differentiation	0.01	19.1
GOTERM_BP_DIRECT	regulation of B cell differentiation	0.01	19.1
GOTERM_BP_DIRECT	sympathetic nervous system development	0.0017	16.5
GOTERM_BP_DIRECT	regulation of release of sequestered calcium ion into cytosol	0.016	15
GOTERM_BP_DIRECT	hepatocyte apoptotic process	0.016	15
GOTERM_BP_DIRECT	osteoclast differentiation	5e-05	14.5
GOTERM_BP_DIRECT	positive regulation of cytokine production	5e-05	14.5
GOTERM_BP_DIRECT	response to magnesium ion	0.019	14
GOTERM_BP_DIRECT	phosphatidylinositol 3-kinase signaling	0.0004	14
GOTERM_BP_DIRECT	embryonic hemopoiesis	0.0031	13.3
GOTERM_BP_DIRECT	cellular response to ethanol	0.021	13.1
GOTERM_BP_DIRECT	toll-like receptor signaling pathway	0.024	12.4
GOTERM_BP_DIRECT	vasoconstriction	0.029	11.1
GOTERM_BP_DIRECT	regulation of G1/S transition of mitotic cell cycle	0.029	11.1
GOTERM_BP_DIRECT	response to interferon-gamma	0.0058	10.8
GOTERM_BP_DIRECT	positive regulation of bone resorption	0.032	10.5
GOTERM_BP_DIRECT	behavioral response to pain	0.035	10
GOTERM_BP_DIRECT	myeloid dendritic cell differentiation	0.039	9.6
GOTERM_BP_DIRECT	positive regulation of Ras protein signal transduction	0.039	9.6
GOTERM_BP_DIRECT	positive regulation of tyrosine phosphorylation of Stat3 protein	0.0087	9.3
GOTERM_BP_DIRECT	cellular response to cytokine stimulus	0.011	8.5
GOTERM_BP_DIRECT	T cell costimulation	0.049	8.4
GOTERM_BP_DIRECT	response to tumor necrosis factor	0.049	8.4
GOTERM_BP_DIRECT	positive regulation of osteoclast differentiation	0.049	8.4
GOTERM_BP_DIRECT	receptor-mediated endocytosis	0.0002	8.2
GOTERM_BP_DIRECT	response to steroid hormone	0.052	8.1
GOTERM_BP_DIRECT	phosphatidylinositol-mediated signaling	0.014	7.8
GOTERM_BP_DIRECT	negative regulation of cell cycle	0.014	7.8
GOTERM_BP_DIRECT	hemostasis	0.0041	7.6
GOTERM_BP_DIRECT	defense response to protozoan	0.067	7
GOTERM_BP_DIRECT	regulation of actin cytoskeleton organization	0.0055	7
GOTERM_BP_DIRECT	positive regulation of interferon-gamma production	0.0063	6.7
GOTERM_BP_DIRECT	positive regulation of B cell proliferation	0.023	6.5
GOTERM_BP_DIRECT	activation of protein kinase activity	0.08	6.4
GOTERM_BP_DIRECT	T cell activation	0.084	6.2
GOTERM_BP_DIRECT	positive regulation of cytokine secretion	0.084	6.2
GOTERM_BP_DIRECT	response to bacterium	0.088	6
GOTERM_BP_DIRECT	hair follicle morphogenesis	0.088	6
GOTERM_BP_DIRECT	regulation of blood pressure	0.012	5.7
GOTERM_BP_DIRECT	cellular response to organic cyclic compound	0.0043	5.6
GOTERM_BP_DIRECT	positive regulation of inflammatory response	0.012	5.6
GOTERM_BP_DIRECT	apoptotic signaling pathway	0.036	5.5
GOTERM_BP_DIRECT	positive regulation of phosphatidylinositol 3-kinase signaling	0.013	5.5
GOTERM_BP_DIRECT	peptidyl-tyrosine phosphorylation	0.014	5.4
GOTERM_BP_DIRECT	positive regulation of endothelial cell proliferation	0.015	5.2
GOTERM_BP_DIRECT	wound healing	0.0022	5.2
GOTERM_BP_DIRECT	positive regulation of angiogenesis	0.00034	5.2
GOTERM_BP_DIRECT	ossification	0.0025	5.1
GOTERM_BP_DIRECT	B cell receptor signaling pathway	0.043	5.1
GOTERM_BP_DIRECT	adaptive immune response	0.00017	5
GOTERM_BP_DIRECT	response to nutrient	0.02	4.8
GOTERM_BP_DIRECT	immune system process	2.5e-10	4.8
GOTERM_BP_DIRECT	positive regulation of tumor necrosis factor production	0.052	4.8
GOTERM_BP_DIRECT	response to estrogen	0.022	4.7
GOTERM_BP_DIRECT	positive regulation of smooth muscle cell proliferation	0.027	4.4
GOTERM_BP_DIRECT	positive regulation of T cell proliferation	0.063	4.4
GOTERM_BP_DIRECT	response to cytokine	0.028	4.3
GOTERM_BP_DIRECT	positive regulation of fibroblast proliferation	0.065	4.3
GOTERM_BP_DIRECT	blood coagulation	0.032	4.2
GOTERM_BP_DIRECT	response to virus	0.032	4.2
GOTERM_BP_DIRECT	inflammatory response	5.2e-07	4.1
GOTERM_BP_DIRECT	hemopoiesis	0.034	4.1
GOTERM_BP_DIRECT	neutrophil chemotaxis	0.075	4.1
GOTERM_BP_DIRECT	innate immune response	6.8e-08	4
GOTERM_BP_DIRECT	positive regulation of cell growth	0.039	3.9
GOTERM_BP_DIRECT	lipid catabolic process	0.02	3.9
GOTERM_BP_DIRECT	cellular response to drug	0.091	3.7
GOTERM_BP_DIRECT	cellular response to lipopolysaccharide	0.00084	3.7
GOTERM_BP_DIRECT	neuropeptide signaling pathway	0.094	3.7
GOTERM_BP_DIRECT	positive regulation of protein kinase B signaling	0.05	3.6
GOTERM_BP_DIRECT	chemotaxis	0.027	3.6
GOTERM_BP_DIRECT	cytokine-mediated signaling pathway	0.018	3.4
GOTERM_BP_DIRECT	defense response to virus	0.01	3.4
GOTERM_BP_DIRECT	neuron differentiation	0.035	3.3
GOTERM_BP_DIRECT	negative regulation of cell migration	0.065	3.3
GOTERM_BP_DIRECT	circadian rhythm	0.068	3.2
GOTERM_BP_DIRECT	aging	0.012	3.2
GOTERM_BP_DIRECT	response to drug	0.00037	3.1
GOTERM_BP_DIRECT	regulation of cell proliferation	0.0053	3.1
GOTERM_BP_DIRECT	negative regulation of peptidase activity	0.086	3
GOTERM_BP_DIRECT	response to ethanol	0.086	3
GOTERM_BP_DIRECT	positive regulation of cytosolic calcium ion concentration	0.06	2.8
GOTERM_BP_DIRECT	positive regulation of cell migration	0.026	2.8
GOTERM_BP_DIRECT	protein autophosphorylation	0.047	2.7
GOTERM_BP_DIRECT	positive regulation of ERK1 and ERK2 cascade	0.052	2.6
GOTERM_BP_DIRECT	cell adhesion	0.0006	2.6
GOTERM_BP_DIRECT	cell surface receptor signaling pathway	0.037	2.6
GOTERM_BP_DIRECT	cell proliferation	0.038	2.5
GOTERM_BP_DIRECT	response to lipopolysaccharide	0.063	2.5
GOTERM_BP_DIRECT	angiogenesis	0.055	2.3
GOTERM_BP_DIRECT	negative regulation of cell proliferation	0.022	2.2
GOTERM_BP_DIRECT	positive regulation of gene expression	0.028	2.1
GOTERM_BP_DIRECT	positive regulation of cell proliferation	0.047	1.8
GOTERM_BP_DIRECT	phosphorylation	0.055	1.7
GOTERM_BP_DIRECT	positive regulation of transcription from RNA polymerase II promoter	0.075	1.5
GOTERM_BP_DIRECT	transport	0.087	1.3
Category	Term	P-Value	Fold Enrichment
GOTERM_CC_DIRECT	CSF1-CSF1R complex	0.028	71.2
GOTERM_CC_DIRECT	alphav-beta3 integrin-IGF-1-IGF1R complex	0.055	35.6
GOTERM_CC_DIRECT	NADPH oxidase complex	0.0066	23.7
GOTERM_CC_DIRECT	sperm midpiece	0.031	10.7
GOTERM_CC_DIRECT	integrin complex	0.047	8.5
GOTERM_CC_DIRECT	basal plasma membrane	0.021	6.8
GOTERM_CC_DIRECT	immunological synapse	0.082	6.3
GOTERM_CC_DIRECT	collagen trimer	0.0011	6
GOTERM_CC_DIRECT	stress fiber	0.067	4.3
GOTERM_CC_DIRECT	external side of plasma membrane	4.3e-05	3.6
GOTERM_CC_DIRECT	membrane raft	0.00034	3.5
GOTERM_CC_DIRECT	cell surface	2e-08	3.4
GOTERM_CC_DIRECT	bicellular tight junction	0.037	3.3
GOTERM_CC_DIRECT	blood microparticle	0.039	3.2
GOTERM_CC_DIRECT	cell-cell junction	0.0075	3.2
GOTERM_CC_DIRECT	nuclear chromatin	0.0049	3.1
GOTERM_CC_DIRECT	lysosome	0.0072	2.6
GOTERM_CC_DIRECT	proteinaceous extracellular matrix	0.014	2.5
GOTERM_CC_DIRECT	basolateral plasma membrane	0.066	2.5
GOTERM_CC_DIRECT	extracellular region	4.4e-10	2.4
GOTERM_CC_DIRECT	apical plasma membrane	0.018	2.4
GOTERM_CC_DIRECT	extracellular space	1.3e-05	2
GOTERM_CC_DIRECT	integral component of plasma membrane	0.0011	1.9
GOTERM_CC_DIRECT	neuron projection	0.072	1.9
GOTERM_CC_DIRECT	endosome	0.043	1.8
GOTERM_CC_DIRECT	extracellular exosome	9.9e-07	1.8
GOTERM_CC_DIRECT	dendrite	0.084	1.7
GOTERM_CC_DIRECT	neuronal cell body	0.073	1.7
GOTERM_CC_DIRECT	protein complex	0.059	1.7
GOTERM_CC_DIRECT	membrane	0.00068	1.3
GOTERM_CC_DIRECT	plasma membrane	0.012	1.3
GOTERM_CC_DIRECT	integral component of membrane	0.046	1.1
Category	Term	P-Value	Fold Enrichment
GOTERM_MF_DIRECT	Fc-gamma receptor I complex binding	0.04	49.5
GOTERM_MF_DIRECT	beta-glucuronidase activity	0.033	37.1
GOTERM_MF_DIRECT	superoxide-generating NADPH oxidase activity	0.0048	27.8
GOTERM_MF_DIRECT	enhancer sequence-specific DNA binding	0.047	8.6
GOTERM_MF_DIRECT	RNA polymerase II transcription factor binding	0.0063	6.7
GOTERM_MF_DIRECT	scavenger receptor activity	0.026	6.2
GOTERM_MF_DIRECT	RNA polymerase II core promoter sequence-specific DNA binding	0.013	5.5
GOTERM_MF_DIRECT	RNA polymerase II distal enhancer sequence-specific DNA binding	0.017	5.1
GOTERM_MF_DIRECT	cysteine-type endopeptidase activity	0.045	5
GOTERM_MF_DIRECT	integrin binding	0.011	4.5
GOTERM_MF_DIRECT	core promoter binding	0.08	4
GOTERM_MF_DIRECT	chaperone binding	0.08	4
GOTERM_MF_DIRECT	SH3 domain binding	0.021	3.8
GOTERM_MF_DIRECT	glycoprotein binding	0.09	3.8
GOTERM_MF_DIRECT	serine-type endopeptidase inhibitor activity	0.025	3.6
GOTERM_MF_DIRECT	receptor activity	0.0086	3.5
GOTERM_MF_DIRECT	histone deacetylase binding	0.064	3.3
GOTERM_MF_DIRECT	protein tyrosine kinase activity	0.08	3.1
GOTERM_MF_DIRECT	peptidase inhibitor activity	0.084	3
GOTERM_MF_DIRECT	carbohydrate binding	0.012	2.9
GOTERM_MF_DIRECT	transcriptional activator activity, RNA polymerase II core promoter proximal region sequence-specific binding	0.011	2.7
GOTERM_MF_DIRECT	RNA polymerase II transcription factor activity, sequence-specific DNA binding	0.085	2.6
GOTERM_MF_DIRECT	cytokine activity	0.069	2.4
GOTERM_MF_DIRECT	RNA polymerase II regulatory region sequence-specific DNA binding	0.078	2.4
GOTERM_MF_DIRECT	actin binding	0.086	2
GOTERM_MF_DIRECT	transcription factor activity, sequence-specific DNA binding	0.086	1.5
GOTERM_MF_DIRECT	hydrolase activity	0.058	1.4
GOTERM_MF_DIRECT	protein binding	0.013	1.3
Category	Term	P-Value	Fold Enrichment
KEGG_PATHWAY	Glycosaminoglycan degradation	0.038	9.5
KEGG_PATHWAY	Complement and coagulation cascades	0.00013	7
KEGG_PATHWAY	Osteoclast differentiation	3.1e-07	6.9
KEGG_PATHWAY	Staphylococcus aureus infection	0.0064	6.7
KEGG_PATHWAY	Hematopoietic cell lineage	0.00024	6.3
KEGG_PATHWAY	Intestinal immune network for IgA production	0.024	6.3
KEGG_PATHWAY	Acute myeloid leukemia	0.0095	5.9
KEGG_PATHWAY	HIF-1 signaling pathway	0.00015	5.8
KEGG_PATHWAY	B cell receptor signaling pathway	0.0038	5.7
KEGG_PATHWAY	Phagosome	1.6e-06	5.4
KEGG_PATHWAY	Leishmaniasis	0.015	5.2
KEGG_PATHWAY	Type I diabetes mellitus	0.065	4.3
KEGG_PATHWAY	Viral myocarditis	0.03	4.2
KEGG_PATHWAY	Pancreatic cancer	0.072	4.1
KEGG_PATHWAY	Transcriptional misregulation in cancer	0.00079	4
KEGG_PATHWAY	Chagas disease (American trypanosomiasis)	0.019	3.9
KEGG_PATHWAY	Leukocyte transendothelial migration	0.0092	3.9
KEGG_PATHWAY	Lysosome	0.0096	3.8
KEGG_PATHWAY	Natural killer cell mediated cytotoxicity	0.02	3.8
KEGG_PATHWAY	ECM-receptor interaction	0.042	3.8
KEGG_PATHWAY	Chronic myeloid leukemia	0.092	3.7
KEGG_PATHWAY	Adherens junction	0.092	3.7
KEGG_PATHWAY	Pertussis	0.098	3.6
KEGG_PATHWAY	Toxoplasmosis	0.026	3.5
KEGG_PATHWAY	Toll-like receptor signaling pathway	0.064	3.3
KEGG_PATHWAY	Chemokine signaling pathway	0.0087	3.1
KEGG_PATHWAY	TNF signaling pathway	0.079	3.1
KEGG_PATHWAY	Platelet activation	0.046	3
KEGG_PATHWAY	Cytokine-cytokine receptor interaction	0.0035	3
KEGG_PATHWAY	Proteoglycans in cancer	0.011	3
KEGG_PATHWAY	Epstein-Barr virus infection	0.015	2.8
KEGG_PATHWAY	Focal adhesion	0.035	2.6
KEGG_PATHWAY	Rap1 signaling pathway	0.04	2.5
KEGG_PATHWAY	Regulation of actin cytoskeleton	0.04	2.5
KEGG_PATHWAY	Pathways in cancer	0.006	2.3
KEGG_PATHWAY	Ras signaling pathway	0.054	2.3
KEGG_PATHWAY	Viral carcinogenesis	0.057	2.3
KEGG_PATHWAY	PI3K-Akt signaling pathway	0.015	2.3
